# Supplementary material for: New records in vascular plants alien to Tenerife (Spain, Canary Islands)
Source: Biodivers Data J. 2021 Apr 26;9:e62878. doi: 10.3897/BDJ.9.e62878 (PMC8093187; doi:10.3897/BDJ.9.e62878)
Supplement: XML Treatment for Acacia decurrens [file BDJ.9.e62878-treatment1.xml]

<!DOCTYPE tp:taxon-treatment
  PUBLIC "-//TaxonX//DTD Taxonomic Treatment Publishing DTD v0 20100105//EN" "tax-treatment-NSO.dtd">
<tp:taxon-treatment xmlns:tp="http://www.plazi.org/taxpub"><tp:treatment-meta><mixed-citation publication-type="journal"><person-group><name><surname>Verloove</surname><given-names>Filip</given-names></name></person-group><article-title>New records in vascular plants alien to Tenerife (Spain, Canary Islands)</article-title><source>Biodivers Data J</source><day>26</day><month>4</month><year>2021</year><volume>9</volume><pub-id pub-id-type="doi">10.3897/BDJ.9.e62878</pub-id></mixed-citation></tp:treatment-meta><tp:nomenclature><tp:taxon-name><object-id xmlns:xlink="http://www.w3.org/1999/xlink" content-type="arpha" xlink:type="simple">C7C90395-2CE8-5C50-A4D9-844AD9E1FE16</object-id><tp:taxon-name-part taxon-name-part-type="genus">Acacia</tp:taxon-name-part> <tp:taxon-name-part taxon-name-part-type="species">decurrens</tp:taxon-name-part></tp:taxon-name><tp:taxon-authority>Willd., 1806</tp:taxon-authority><tp:nomenclature-citation-list><tp:nomenclature-citation><tp:taxon-name><object-id xmlns:xlink="http://www.w3.org/1999/xlink" content-type="arpha" xlink:type="simple">C7C90395-2CE8-5C50-A4D9-844AD9E1FE16</object-id><tp:taxon-name-part taxon-name-part-type="genus">Acacia</tp:taxon-name-part> <tp:taxon-name-part taxon-name-part-type="species">decurrens</tp:taxon-name-part></tp:taxon-name><comment>Sp. Pl. 4(2): 1072. 1806.</comment></tp:nomenclature-citation></tp:nomenclature-citation-list></tp:nomenclature><tp:treatment-sec sec-type="Distribution"><title>Distribution</title><p>TENERIFE: Tegueste, Camino Urb. Las Rosetas close to TF-154 road, shrubland, a single (?) shrub amongst numerous <italic><tp:taxon-name><tp:taxon-name-part taxon-name-part-type="genus" reg="Acacia">A.</tp:taxon-name-part> <tp:taxon-name-part taxon-name-part-type="species" reg="mearnsii">mearnsii</tp:taxon-name-part></tp:taxon-name></italic>, 18.01.2019, <italic>F. Verloove</italic> 13446 (BR). <ext-link xmlns:xlink="http://www.w3.org/1999/xlink" ext-link-type="uri" xlink:href="https://observation.org/observation/204629654/" xlink:type="simple">https://observation.org/observation/204629654/</ext-link></p></tp:treatment-sec><tp:treatment-sec sec-type="Notes"><title>Notes</title><p><italic><tp:taxon-name><tp:taxon-name-part taxon-name-part-type="genus" reg="Acacia">Acacia</tp:taxon-name-part> <tp:taxon-name-part taxon-name-part-type="species" reg="decurrens">decurrens</tp:taxon-name-part></tp:taxon-name></italic> is endemic to New South Wales in Australia. However, its natural distribution is uncertain as a result of frequent naturalisation, caused by widespread plantings as an ornamental and in forestry plantations. It is now commonly naturalised in other parts of Australia, but also in, for example, South Africa and California. In some areas, it is considered to be a very troublesome weed (<xref ref-type="bibr" rid="B6509274">Miller et al. 2011</xref>, <xref ref-type="bibr" rid="B6509742">Sunardi and Titiek 2017</xref>).</p><p>From the Canary Islands, it had not been reported yet (<xref ref-type="bibr" rid="B6456181">Acebes Ginovés et al. 2010</xref>). A single shrub was found amidst a shrubland that mostly consisted of <italic><tp:taxon-name><tp:taxon-name-part taxon-name-part-type="genus" reg="Acacia">Acacia</tp:taxon-name-part> <tp:taxon-name-part taxon-name-part-type="species" reg="mearnsii">mearnsii</tp:taxon-name-part></tp:taxon-name></italic> in Tegueste, Tenerife. It may have been deliberately introduced there a long time ago.</p><p>This species is most readily distinguished from the other two Australian bipinnate-leaved acacias that are commonly grown in the Canary Islands (i.e. <italic><tp:taxon-name><tp:taxon-name-part taxon-name-part-type="genus" reg="Acacia">A.</tp:taxon-name-part> <tp:taxon-name-part taxon-name-part-type="species" reg="dealbata">dealbata</tp:taxon-name-part></tp:taxon-name></italic> and <italic><tp:taxon-name><tp:taxon-name-part taxon-name-part-type="genus" reg="Acacia">A.</tp:taxon-name-part> <tp:taxon-name-part taxon-name-part-type="species" reg="mearnsii">mearnsii</tp:taxon-name-part></tp:taxon-name></italic>) by its branchlets that are acutely angled by obvious winged ridges and its longer, narrowly linear leaflets (<xref ref-type="bibr" rid="B6509256">Maslin et al. 2019</xref>).</p></tp:treatment-sec><ref-list><ref id="B6509274"><element-citation xmlns:xlink="http://www.w3.org/1999/xlink" publication-type="article" xlink:type="simple"><person-group person-group-type="author"><name name-style="western"><surname>Miller</surname><given-names>J T</given-names></name><name name-style="western"><surname>Murphy</surname><given-names>D J</given-names></name><name name-style="western"><surname>Brown</surname><given-names>G K</given-names></name><name name-style="western"><surname>Richardson</surname><given-names>D M</given-names></name><name name-style="western"><surname>González‐Orozco</surname><given-names>CE</given-names></name></person-group><year>2011</year><article-title>The evolution and phylogenetic placement of invasive Australian <italic><tp:taxon-name><tp:taxon-name-part taxon-name-part-type="genus" reg="Acacia">Acacia</tp:taxon-name-part></tp:taxon-name></italic> species</article-title><source>Diversity and Distributions</source><volume>17</volume><issue>5</issue><fpage>848</fpage><lpage>860</lpage><pub-id pub-id-type="doi">10.1111/j.1472-4642.2011.00780.x</pub-id></element-citation></ref><ref id="B6509742"><element-citation xmlns:xlink="http://www.w3.org/1999/xlink" publication-type="article" xlink:type="simple"><person-group person-group-type="author"><name name-style="western"><surname>Sunardi</surname><given-names>S</given-names></name><name name-style="western"><surname>Titiek</surname><given-names>S</given-names></name></person-group><year>2017</year><article-title>Invasion of <italic><tp:taxon-name><tp:taxon-name-part taxon-name-part-type="genus" reg="Acacia">Acacia</tp:taxon-name-part> <tp:taxon-name-part taxon-name-part-type="species" reg="decurrens">decurrens</tp:taxon-name-part></tp:taxon-name></italic> Willd. after eruption of Mount Merapi, Indonesia</article-title><source>Biotropia</source><volume>24</volume><issue>1</issue><fpage>35</fpage><lpage>46</lpage><pub-id pub-id-type="doi">10.11598/btb.2017.24.1.524</pub-id></element-citation></ref><ref id="B6456181"><element-citation xmlns:xlink="http://www.w3.org/1999/xlink" publication-type="chapter" xlink:type="simple"><person-group person-group-type="author"><name name-style="western"><surname>Acebes Ginovés</surname><given-names>J R</given-names></name><name name-style="western"><surname>León Arencibia</surname><given-names>M C</given-names></name><name name-style="western"><surname>Rodríguez Navarro</surname><given-names>M L</given-names></name><etal/></person-group><year>2010</year><chapter-title><tp:taxon-name><tp:taxon-name-part taxon-name-part-type="phylum">Pteridophyta</tp:taxon-name-part></tp:taxon-name>, <tp:taxon-name><tp:taxon-name-part taxon-name-part-type="phylum">Spermatophyta</tp:taxon-name-part></tp:taxon-name>.</chapter-title><person-group person-group-type="editor"><name name-style="western"><surname>Arechavaleta</surname><given-names>M.</given-names></name><name name-style="western"><surname>Rodríguez</surname><given-names>S.</given-names></name><name name-style="western"><surname>Zurita</surname><given-names>N.</given-names></name><name name-style="western"><surname>García</surname><given-names>A.</given-names></name></person-group><source>Lista de especies silvestres de Canarias. Hongos, plantas y animales terrestres.</source><publisher-name>Gobierno de Canarias</publisher-name><publisher-loc>La Laguna</publisher-loc><size units="page">119-172</size></element-citation></ref><ref id="B6509256"><element-citation xmlns:xlink="http://www.w3.org/1999/xlink" publication-type="article" xlink:type="simple"><person-group person-group-type="author"><name name-style="western"><surname>Maslin</surname><given-names>BR</given-names></name><name name-style="western"><surname>Ho</surname><given-names>BC</given-names></name><name name-style="western"><surname>Sun</surname><given-names>H</given-names></name><name name-style="western"><surname>Bai</surname><given-names>L</given-names></name></person-group><year>2019</year><article-title>Revision of <italic><tp:taxon-name><tp:taxon-name-part taxon-name-part-type="genus" reg="Senegalia">Senegalia</tp:taxon-name-part></tp:taxon-name></italic> in China, and notes on introduced species of <italic><tp:taxon-name><tp:taxon-name-part taxon-name-part-type="genus" reg="Acacia">Acacia</tp:taxon-name-part></tp:taxon-name></italic>, <italic><tp:taxon-name><tp:taxon-name-part taxon-name-part-type="genus" reg="Acaciella">Acaciella</tp:taxon-name-part></tp:taxon-name></italic>, <italic><tp:taxon-name><tp:taxon-name-part taxon-name-part-type="genus" reg="Senegalia">Senegalia</tp:taxon-name-part></tp:taxon-name></italic> and <italic><tp:taxon-name><tp:taxon-name-part taxon-name-part-type="genus" reg="Vachellia">Vachellia</tp:taxon-name-part></tp:taxon-name></italic> (<tp:taxon-name><tp:taxon-name-part taxon-name-part-type="family">Leguminosae</tp:taxon-name-part></tp:taxon-name>: <tp:taxon-name><tp:taxon-name-part taxon-name-part-type="subfamily">Mimosoideae</tp:taxon-name-part></tp:taxon-name>)</article-title><source>Plant Diversity</source><volume>41</volume><issue>6</issue><fpage>353</fpage><lpage>480</lpage><pub-id pub-id-type="doi">10.1016/j.pld.2019.09.001</pub-id></element-citation></ref></ref-list></tp:taxon-treatment>
