# Supplementary material for: New records in vascular plants alien to Tenerife (Spain, Canary Islands)
Source: Biodivers Data J. 2021 Apr 26;9:e62878. doi: 10.3897/BDJ.9.e62878 (PMC8093187; doi:10.3897/BDJ.9.e62878)
Supplement: XML Treatment for Acacia mearnsii [file BDJ.9.e62878-treatment2.xml]

<!DOCTYPE tp:taxon-treatment
  PUBLIC "-//TaxonX//DTD Taxonomic Treatment Publishing DTD v0 20100105//EN" "tax-treatment-NSO.dtd">
<tp:taxon-treatment xmlns:tp="http://www.plazi.org/taxpub"><tp:treatment-meta><mixed-citation publication-type="journal"><person-group><name><surname>Verloove</surname><given-names>Filip</given-names></name></person-group><article-title>New records in vascular plants alien to Tenerife (Spain, Canary Islands)</article-title><source>Biodivers Data J</source><day>26</day><month>4</month><year>2021</year><volume>9</volume><pub-id pub-id-type="doi">10.3897/BDJ.9.e62878</pub-id></mixed-citation></tp:treatment-meta><tp:nomenclature><tp:taxon-name><object-id xmlns:xlink="http://www.w3.org/1999/xlink" content-type="arpha" xlink:type="simple">92B3C395-0DFF-52F4-AA61-F2438D7C58F0</object-id><tp:taxon-name-part taxon-name-part-type="genus">Acacia</tp:taxon-name-part> <tp:taxon-name-part taxon-name-part-type="species">mearnsii</tp:taxon-name-part></tp:taxon-name><tp:taxon-authority>De Wild., 1925</tp:taxon-authority><tp:nomenclature-citation-list><tp:nomenclature-citation><tp:taxon-name><object-id xmlns:xlink="http://www.w3.org/1999/xlink" content-type="arpha" xlink:type="simple">92B3C395-0DFF-52F4-AA61-F2438D7C58F0</object-id><tp:taxon-name-part taxon-name-part-type="genus">Acacia</tp:taxon-name-part> <tp:taxon-name-part taxon-name-part-type="species">mearnsii</tp:taxon-name-part></tp:taxon-name><comment>Pl. Bequaert. 3(1): 62–63. 1925.</comment></tp:nomenclature-citation></tp:nomenclature-citation-list></tp:nomenclature><tp:treatment-sec sec-type="Distribution"><title>Distribution</title><p>TENERIFE: Tegueste, Camino Urb. Las Rosetas close to TF-154 road, shrubland, 18.01.2017, <italic>F. Verloove</italic> 13419 (BR). <ext-link xmlns:xlink="http://www.w3.org/1999/xlink" ext-link-type="uri" xlink:href="https://observation.org/observation/204629675/" xlink:type="simple">https://observation.org/observation/204629675/</ext-link></p></tp:treatment-sec><tp:treatment-sec sec-type="Notes"><title>Notes</title><p>This species is a native of south-eastern Australia, but introduced into many countries for utilisation purposes (mostly as an ornamental shrub). It easily reproduces and, like other acacias, is often considered to be an invasive species (<xref ref-type="bibr" rid="B6509274">Miller et al. 2011</xref>, <xref ref-type="bibr" rid="B6509222">Luque et al. 2014</xref>).</p><p>In Tenerife, <italic><tp:taxon-name><tp:taxon-name-part taxon-name-part-type="genus" reg="Acacia">Acacia</tp:taxon-name-part> <tp:taxon-name-part taxon-name-part-type="species" reg="dealbata">dealbata</tp:taxon-name-part></tp:taxon-name></italic> is a naturalised shrub, although some records doubtlessly refer to <italic><tp:taxon-name><tp:taxon-name-part taxon-name-part-type="genus" reg="Acacia">A.</tp:taxon-name-part> <tp:taxon-name-part taxon-name-part-type="species" reg="mearnsii">mearnsii</tp:taxon-name-part></tp:taxon-name></italic> instead. The latter superficially resembles <italic><tp:taxon-name><tp:taxon-name-part taxon-name-part-type="genus" reg="Acacia">A.</tp:taxon-name-part> <tp:taxon-name-part taxon-name-part-type="species" reg="dealbata">dealbata</tp:taxon-name-part></tp:taxon-name></italic>. It is recognised by its green and shiny foliage (vs. foliage bluish-grey with lustrous leaflets), cream flowers (vs. bright yellow flowers) (Fig. <xref ref-type="fig" rid="F6510131">1</xref>) and pods softly appressed grey-pubescent to velutinous (vs. pods glabrous). Furthermore, in <italic><tp:taxon-name><tp:taxon-name-part taxon-name-part-type="genus" reg="Acacia">A.</tp:taxon-name-part> <tp:taxon-name-part taxon-name-part-type="species" reg="dealbata">dealbata</tp:taxon-name-part></tp:taxon-name></italic>, there is only a single gland at the base of the pinnae, whereas in <italic><tp:taxon-name><tp:taxon-name-part taxon-name-part-type="genus" reg="Acacia">A.</tp:taxon-name-part> <tp:taxon-name-part taxon-name-part-type="species" reg="mearnsii">mearnsii</tp:taxon-name-part></tp:taxon-name></italic> on at least some leaves, multiple glands are present between the pinnae (<xref ref-type="bibr" rid="B6509256">Maslin et al. 2019</xref>).</p><p>In Tegueste, <italic><tp:taxon-name><tp:taxon-name-part taxon-name-part-type="genus" reg="Acacia">Acacia</tp:taxon-name-part> <tp:taxon-name-part taxon-name-part-type="species" reg="mearnsii">mearnsii</tp:taxon-name-part></tp:taxon-name></italic> was probably initially planted a long time ago and now survives. In the same place, a single individual was also observed of <italic><tp:taxon-name><tp:taxon-name-part taxon-name-part-type="genus" reg="Acacia">A.</tp:taxon-name-part> <tp:taxon-name-part taxon-name-part-type="species" reg="decurrens">decurrens</tp:taxon-name-part></tp:taxon-name></italic> (see earlier).</p></tp:treatment-sec><tp:treatment-sec><!--Section generated to contain objects referenced in tp:taxon-treatment.--><fig id="F6510131" position="float" orientation="portrait"><object-id xmlns:xlink="http://www.w3.org/1999/xlink" content-type="arpha" xlink:type="simple">17499123-84AB-5F52-8066-CA13D95DA929</object-id><object-id xmlns:xlink="http://www.w3.org/1999/xlink" content-type="doi" xlink:type="simple">10.3897/BDJ.9.e62878.figure1</object-id><label>Figure 1.</label><caption><p><italic><tp:taxon-name><tp:taxon-name-part taxon-name-part-type="genus" reg="Acacia">Acacia</tp:taxon-name-part> <tp:taxon-name-part taxon-name-part-type="species" reg="mearnsii">mearnsii</tp:taxon-name-part></tp:taxon-name></italic>, Tegueste, January 2019. Compared with <italic><tp:taxon-name><tp:taxon-name-part taxon-name-part-type="genus" reg="Acacia">A.</tp:taxon-name-part> <tp:taxon-name-part taxon-name-part-type="species" reg="dealbata">dealbata</tp:taxon-name-part></tp:taxon-name></italic>, this species has a green, shiny foliage and cream flowers.</p></caption><graphic xmlns:xlink="http://www.w3.org/1999/xlink" xlink:href="bdj-09-e62878-g001.jpg" position="float" id="oo_494334.JPG" orientation="portrait" xlink:type="simple"><uri content-type="original_file" xlink:type="simple">https://binary.pensoft.net/fig/494334</uri></graphic></fig></tp:treatment-sec><ref-list><ref id="B6509274"><element-citation xmlns:xlink="http://www.w3.org/1999/xlink" publication-type="article" xlink:type="simple"><person-group person-group-type="author"><name name-style="western"><surname>Miller</surname><given-names>J T</given-names></name><name name-style="western"><surname>Murphy</surname><given-names>D J</given-names></name><name name-style="western"><surname>Brown</surname><given-names>G K</given-names></name><name name-style="western"><surname>Richardson</surname><given-names>D M</given-names></name><name name-style="western"><surname>González‐Orozco</surname><given-names>CE</given-names></name></person-group><year>2011</year><article-title>The evolution and phylogenetic placement of invasive Australian <italic><tp:taxon-name><tp:taxon-name-part taxon-name-part-type="genus" reg="Acacia">Acacia</tp:taxon-name-part></tp:taxon-name></italic> species</article-title><source>Diversity and Distributions</source><volume>17</volume><issue>5</issue><fpage>848</fpage><lpage>860</lpage><pub-id pub-id-type="doi">10.1111/j.1472-4642.2011.00780.x</pub-id></element-citation></ref><ref id="B6509222"><element-citation xmlns:xlink="http://www.w3.org/1999/xlink" publication-type="article" xlink:type="simple"><person-group person-group-type="author"><name name-style="western"><surname>Luque</surname><given-names>GM</given-names></name><name name-style="western"><surname>Bellard</surname><given-names>C</given-names></name><name name-style="western"><surname>Bertelsmeier</surname><given-names>C</given-names></name><name name-style="western"><surname>Bonnaud</surname><given-names>E</given-names></name><name name-style="western"><surname>Genovesi</surname><given-names>P</given-names></name><name name-style="western"><surname>Simberloff</surname><given-names>D</given-names></name><name name-style="western"><surname>Courchamp</surname><given-names>F</given-names></name></person-group><year>2014</year><article-title>The 100th of the world's worst invasive alien species</article-title><source>Biological Invasions</source><volume>16</volume><issue>5</issue><fpage>981</fpage><lpage>985</lpage><pub-id pub-id-type="doi">10.1007/s10530-013-0561-5</pub-id></element-citation></ref><ref id="B6509256"><element-citation xmlns:xlink="http://www.w3.org/1999/xlink" publication-type="article" xlink:type="simple"><person-group person-group-type="author"><name name-style="western"><surname>Maslin</surname><given-names>BR</given-names></name><name name-style="western"><surname>Ho</surname><given-names>BC</given-names></name><name name-style="western"><surname>Sun</surname><given-names>H</given-names></name><name name-style="western"><surname>Bai</surname><given-names>L</given-names></name></person-group><year>2019</year><article-title>Revision of <italic><tp:taxon-name><tp:taxon-name-part taxon-name-part-type="genus" reg="Senegalia">Senegalia</tp:taxon-name-part></tp:taxon-name></italic> in China, and notes on introduced species of <italic><tp:taxon-name><tp:taxon-name-part taxon-name-part-type="genus" reg="Acacia">Acacia</tp:taxon-name-part></tp:taxon-name></italic>, <italic><tp:taxon-name><tp:taxon-name-part taxon-name-part-type="genus" reg="Acaciella">Acaciella</tp:taxon-name-part></tp:taxon-name></italic>, <italic><tp:taxon-name><tp:taxon-name-part taxon-name-part-type="genus" reg="Senegalia">Senegalia</tp:taxon-name-part></tp:taxon-name></italic> and <italic><tp:taxon-name><tp:taxon-name-part taxon-name-part-type="genus" reg="Vachellia">Vachellia</tp:taxon-name-part></tp:taxon-name></italic> (<tp:taxon-name><tp:taxon-name-part taxon-name-part-type="family">Leguminosae</tp:taxon-name-part></tp:taxon-name>: <tp:taxon-name><tp:taxon-name-part taxon-name-part-type="subfamily">Mimosoideae</tp:taxon-name-part></tp:taxon-name>)</article-title><source>Plant Diversity</source><volume>41</volume><issue>6</issue><fpage>353</fpage><lpage>480</lpage><pub-id pub-id-type="doi">10.1016/j.pld.2019.09.001</pub-id></element-citation></ref></ref-list></tp:taxon-treatment>
