# Supplementary material for: New records in vascular plants alien to Tenerife (Spain, Canary Islands)
Source: Biodivers Data J. 2021 Apr 26;9:e62878. doi: 10.3897/BDJ.9.e62878 (PMC8093187; doi:10.3897/BDJ.9.e62878)
Supplement: XML Treatment for Atriplex nummularia [file BDJ.9.e62878-treatment3.xml]

<!DOCTYPE tp:taxon-treatment
  PUBLIC "-//TaxonX//DTD Taxonomic Treatment Publishing DTD v0 20100105//EN" "tax-treatment-NSO.dtd">
<tp:taxon-treatment xmlns:tp="http://www.plazi.org/taxpub"><tp:treatment-meta><mixed-citation publication-type="journal"><person-group><name><surname>Verloove</surname><given-names>Filip</given-names></name></person-group><article-title>New records in vascular plants alien to Tenerife (Spain, Canary Islands)</article-title><source>Biodivers Data J</source><day>26</day><month>4</month><year>2021</year><volume>9</volume><pub-id pub-id-type="doi">10.3897/BDJ.9.e62878</pub-id></mixed-citation></tp:treatment-meta><tp:nomenclature><tp:taxon-name><object-id xmlns:xlink="http://www.w3.org/1999/xlink" content-type="arpha" xlink:type="simple">4B4AD93B-15B9-5A4A-A2FE-670A605B692B</object-id><tp:taxon-name-part taxon-name-part-type="genus">Atriplex</tp:taxon-name-part> <tp:taxon-name-part taxon-name-part-type="species">nummularia</tp:taxon-name-part></tp:taxon-name><tp:taxon-authority>Lindl., 1848</tp:taxon-authority><tp:nomenclature-citation-list><tp:nomenclature-citation><tp:taxon-name><object-id xmlns:xlink="http://www.w3.org/1999/xlink" content-type="arpha" xlink:type="simple">4B4AD93B-15B9-5A4A-A2FE-670A605B692B</object-id><tp:taxon-name-part taxon-name-part-type="genus">Atriplex</tp:taxon-name-part> <tp:taxon-name-part taxon-name-part-type="species">nummularia</tp:taxon-name-part></tp:taxon-name><comment>J. Exped. Trop. Australia 64. 1848.</comment></tp:nomenclature-citation></tp:nomenclature-citation-list></tp:nomenclature><tp:treatment-sec sec-type="Distribution"><title>Distribution</title><p>TENERIFE: San Cristóbal de La Laguna, Bajamar, TF-13 road N of the village, roadside, +/- 10 individuals, 07.11.2014, <italic>F. Verloove</italic> 11242 (BR). <ext-link xmlns:xlink="http://www.w3.org/1999/xlink" ext-link-type="uri" xlink:href="https://observation.org/observation/204634934/" xlink:type="simple">https://observation.org/observation/204634934/</ext-link></p></tp:treatment-sec><tp:treatment-sec sec-type="Notes"><title>Notes</title><p>This Australian shrub is sometimes introduced in arid, harsh areas (e.g. Middle East, North Africa), mostly as an ornamental or as a windbreak, for erosion control, forage etc. It occasionally reproduces from seed, naturalises and is sometimes considered to be an undesirable weed. For example, it is a top ten prominent invader in the Nama-Karoo and Succulent Karoo biomes in South Africa (<xref ref-type="bibr" rid="B6509121">Henderson 2007</xref>). In the Canary Islands, it was recently reported from Fuerteventura and Gran Canaria (<xref ref-type="bibr" rid="B6509955">Verloove 2013</xref>, <xref ref-type="bibr" rid="B6510051">Verloove and Guiggi 2013</xref>). A small naturalised population with ca. 10 individuals has been known from Bajamar in Tenerife for many years.</p><p><italic><tp:taxon-name><tp:taxon-name-part taxon-name-part-type="genus" reg="Atriplex">Atriplex</tp:taxon-name-part> <tp:taxon-name-part taxon-name-part-type="species" reg="nummularia">nummularia</tp:taxon-name-part></tp:taxon-name></italic> is much reminiscent of <italic><tp:taxon-name><tp:taxon-name-part taxon-name-part-type="genus" reg="Atriplex">A.</tp:taxon-name-part> <tp:taxon-name-part taxon-name-part-type="species" reg="halimus">halimus</tp:taxon-name-part></tp:taxon-name></italic> L., a species that naturally occurs in the Canary Islands. However, at least part of these populations undoubtedly refers to introduced races. For instance, a well-known expansive population from Las Chafiras (<xref ref-type="bibr" rid="B6456265">Barone 2003</xref>), also in Tenerife, consists of diploids, whereas native populations are tetraploids (comm. A. Reyes-Betancort). The latter possibly correspond with var. <tp:taxon-name><tp:taxon-name-part taxon-name-part-type="genus" reg="Atriplex"/><tp:taxon-name-part taxon-name-part-type="species" reg="halimus"/><tp:taxon-name-part taxon-name-part-type="variety" reg="schweinfurthii">schweinfurthii</tp:taxon-name-part></tp:taxon-name> Boiss. (compare with <xref ref-type="bibr" rid="B6510094">Walker et al. 2005</xref>), a variety that occurs in arid zones with milder winters. <italic><tp:taxon-name><tp:taxon-name-part taxon-name-part-type="genus" reg="Atriplex">A.</tp:taxon-name-part> <tp:taxon-name-part taxon-name-part-type="species" reg="nummularia">nummularia</tp:taxon-name-part></tp:taxon-name></italic>, in turn, is an octoploid (<xref ref-type="bibr" rid="B6509527">Sampson and Byrne 2012</xref>). It usually is dioecious and <italic><tp:taxon-name><tp:taxon-name-part taxon-name-part-type="genus" reg="Atriplex">A.</tp:taxon-name-part> <tp:taxon-name-part taxon-name-part-type="species" reg="halimus">halimus</tp:taxon-name-part></tp:taxon-name></italic> monoecious, although exceptions to this rule occur.</p></tp:treatment-sec><ref-list><ref id="B6509121"><element-citation xmlns:xlink="http://www.w3.org/1999/xlink" publication-type="article" xlink:type="simple"><person-group person-group-type="author"><name name-style="western"><surname>Henderson</surname><given-names>L</given-names></name></person-group><year>2007</year><article-title>Invasive, naturalized and casual alien plants in southern Africa: a summary based on the Southern African Plant Invaders Atlas (SAPIA)</article-title><source>Bothalia</source><volume>37</volume><issue>2</issue><fpage>215</fpage><lpage>248</lpage><uri xlink:type="simple">https://www.dws.gov.za/wfw/docs/Henderson,2007.pdf</uri><pub-id pub-id-type="doi">10.4102/abc.v37i2.322</pub-id></element-citation></ref><ref id="B6509955"><element-citation xmlns:xlink="http://www.w3.org/1999/xlink" publication-type="article" xlink:type="simple"><person-group person-group-type="author"><name name-style="western"><surname>Verloove</surname><given-names>F</given-names></name></person-group><year>2013</year><article-title>New xenophytes from Gran Canaria (Canary Islands, Spain), with emphasis on naturalized and (potentially) invasive species</article-title><source>Collectanea Botanica</source><volume>32</volume><fpage>59</fpage><lpage>82</lpage><uri xlink:type="simple">https://dialnet.unirioja.es/servlet/articulo?codigo=4981289</uri></element-citation></ref><ref id="B6510051"><element-citation xmlns:xlink="http://www.w3.org/1999/xlink" publication-type="article" xlink:type="simple"><person-group person-group-type="author"><name name-style="western"><surname>Verloove</surname><given-names>F</given-names></name><name name-style="western"><surname>Guiggi</surname><given-names>A</given-names></name></person-group><year>2013</year><article-title>Some new xenophytes from Fuerteventura (Canary Islands, Spain)</article-title><source>Bouteloua</source><volume>13</volume><fpage>38</fpage><lpage>42</lpage><uri xlink:type="simple">https://dialnet.unirioja.es/servlet/articulo?codigo=4128121</uri></element-citation></ref><ref id="B6456265"><element-citation xmlns:xlink="http://www.w3.org/1999/xlink" publication-type="article" xlink:type="simple"><person-group person-group-type="author"><name name-style="western"><surname>Barone</surname><given-names>R</given-names></name></person-group><year>2003</year><article-title>Notas corológicas sobre dos especies de <italic><tp:taxon-name><tp:taxon-name-part taxon-name-part-type="genus" reg="Atriplex">Atriplex</tp:taxon-name-part></tp:taxon-name></italic> L. (<tp:taxon-name><tp:taxon-name-part taxon-name-part-type="family">Chenopodiaceae</tp:taxon-name-part></tp:taxon-name>) en Tenerife, Islas Canarias.</article-title><source>Botánica Macaronésica</source><volume>24</volume><fpage>161</fpage><lpage>164</lpage><uri xlink:type="simple">http://www.jardincanario.org/documents/4788378/4795571/Barone_2003.pdf/26ee2dc7-1c43-4cc9-abbf-10ef2ce86355</uri></element-citation></ref><ref id="B6510094"><element-citation xmlns:xlink="http://www.w3.org/1999/xlink" publication-type="article" xlink:type="simple"><person-group person-group-type="author"><name name-style="western"><surname>Walker</surname><given-names>D J</given-names></name><name name-style="western"><surname>Moñino</surname><given-names>I</given-names></name><name name-style="western"><surname>González</surname><given-names>E</given-names></name><name name-style="western"><surname>Frayssinet</surname><given-names>N</given-names></name><name name-style="western"><surname>Correal</surname><given-names>E</given-names></name></person-group><year>2005</year><article-title>Determination of ploidy and nuclear DNA content in populations of <italic><tp:taxon-name><tp:taxon-name-part taxon-name-part-type="genus" reg="Atriplex">Atriplex</tp:taxon-name-part> <tp:taxon-name-part taxon-name-part-type="species" reg="halimus">halimus</tp:taxon-name-part></tp:taxon-name></italic> (<tp:taxon-name><tp:taxon-name-part taxon-name-part-type="family">Chenopodiaceae</tp:taxon-name-part></tp:taxon-name>)</article-title><source>Botanical Journal of the Linnean Society</source><volume>147</volume><issue>4</issue><fpage>441</fpage><lpage>448</lpage><pub-id pub-id-type="doi">10.1111/j.1095-8339.2004.00379.x</pub-id></element-citation></ref><ref id="B6509527"><element-citation xmlns:xlink="http://www.w3.org/1999/xlink" publication-type="article" xlink:type="simple"><person-group person-group-type="author"><name name-style="western"><surname>Sampson</surname><given-names>J F</given-names></name><name name-style="western"><surname>Byrne</surname><given-names>M</given-names></name></person-group><year>2012</year><article-title>Genetic diversity and multiple origins of polyploid <italic><tp:taxon-name><tp:taxon-name-part taxon-name-part-type="genus" reg="Atriplex">Atriplex</tp:taxon-name-part> <tp:taxon-name-part taxon-name-part-type="species" reg="nummularia">nummularia</tp:taxon-name-part></tp:taxon-name></italic> Lindl. (<tp:taxon-name><tp:taxon-name-part taxon-name-part-type="family">Chenopodiaceae</tp:taxon-name-part></tp:taxon-name>)</article-title><source>Biological Journal of the Linnean Society</source><volume>105</volume><issue>1</issue><fpage>218</fpage><lpage>230</lpage><pub-id pub-id-type="doi">10.1111/j.1095-8312.2011.01787.x</pub-id></element-citation></ref></ref-list></tp:taxon-treatment>
