# Supplementary material for: New records in vascular plants alien to Tenerife (Spain, Canary Islands)
Source: Biodivers Data J. 2021 Apr 26;9:e62878. doi: 10.3897/BDJ.9.e62878 (PMC8093187; doi:10.3897/BDJ.9.e62878)
Supplement: XML Treatment for Bellis perennis [file BDJ.9.e62878-treatment4.xml]

<!DOCTYPE tp:taxon-treatment
  PUBLIC "-//TaxonX//DTD Taxonomic Treatment Publishing DTD v0 20100105//EN" "tax-treatment-NSO.dtd">
<tp:taxon-treatment xmlns:tp="http://www.plazi.org/taxpub"><tp:treatment-meta><mixed-citation publication-type="journal"><person-group><name><surname>Verloove</surname><given-names>Filip</given-names></name></person-group><article-title>New records in vascular plants alien to Tenerife (Spain, Canary Islands)</article-title><source>Biodivers Data J</source><day>26</day><month>4</month><year>2021</year><volume>9</volume><pub-id pub-id-type="doi">10.3897/BDJ.9.e62878</pub-id></mixed-citation></tp:treatment-meta><tp:nomenclature><tp:taxon-name><object-id xmlns:xlink="http://www.w3.org/1999/xlink" content-type="arpha" xlink:type="simple">71E1F50A-1C9D-579A-83FE-0ACE0E17D8AD</object-id><tp:taxon-name-part taxon-name-part-type="genus">Bellis</tp:taxon-name-part> <tp:taxon-name-part taxon-name-part-type="species">perennis</tp:taxon-name-part></tp:taxon-name><tp:taxon-authority>L., 1753</tp:taxon-authority><tp:nomenclature-citation-list><tp:nomenclature-citation><tp:taxon-name><object-id xmlns:xlink="http://www.w3.org/1999/xlink" content-type="arpha" xlink:type="simple">71E1F50A-1C9D-579A-83FE-0ACE0E17D8AD</object-id><tp:taxon-name-part taxon-name-part-type="genus">Bellis</tp:taxon-name-part> <tp:taxon-name-part taxon-name-part-type="species">perennis</tp:taxon-name-part></tp:taxon-name><comment>Sp. Pl. 2: 886. 1753.</comment></tp:nomenclature-citation></tp:nomenclature-citation-list></tp:nomenclature><tp:treatment-sec sec-type="Distribution"><title>Distribution</title><p>TENERIFE: San Cristóbal de La Laguna, Cruz del Carmen, Anaga Mountains, parking <italic>mirador</italic>, bare, trodden soil, in several small subpopulations, 10.01.2017, <italic>F. Verloove</italic> 12708 (BR). <ext-link xmlns:xlink="http://www.w3.org/1999/xlink" ext-link-type="uri" xlink:href="https://observation.org/observation/204635431/" xlink:type="simple">https://observation.org/observation/204635431/</ext-link></p></tp:treatment-sec><tp:treatment-sec sec-type="Notes"><title>Notes</title><p>This Eurasian weed is widely naturalised in temperate areas across the world; see, for instance, <xref ref-type="bibr" rid="B6508917">Brouillet (2006)</xref>. According to <xref ref-type="bibr" rid="B6456181">Acebes Ginovés et al. (2010)</xref>, only <italic><tp:taxon-name><tp:taxon-name-part taxon-name-part-type="genus" reg="Bellis">B.</tp:taxon-name-part> <tp:taxon-name-part taxon-name-part-type="species" reg="annua">annua</tp:taxon-name-part></tp:taxon-name></italic> L. has been recorded so far in the Canary Islands (solely from Tenerife). However, these records may at least partly refer to <italic><tp:taxon-name><tp:taxon-name-part taxon-name-part-type="genus" reg="Bellis">B.</tp:taxon-name-part> <tp:taxon-name-part taxon-name-part-type="species" reg="perennis">perennis</tp:taxon-name-part></tp:taxon-name></italic>. For instance, from the natural protected area ‘Anaga Rural Park’ – where we have found <italic><tp:taxon-name><tp:taxon-name-part taxon-name-part-type="genus" reg="Bellis">B.</tp:taxon-name-part> <tp:taxon-name-part taxon-name-part-type="species" reg="perennis">perennis</tp:taxon-name-part></tp:taxon-name></italic> – <italic><tp:taxon-name><tp:taxon-name-part taxon-name-part-type="genus" reg="Bellis">B.</tp:taxon-name-part> <tp:taxon-name-part taxon-name-part-type="species" reg="annua">annua</tp:taxon-name-part></tp:taxon-name></italic> was cited by <xref ref-type="bibr" rid="B6508962">Expósito et al. (2018)</xref>. <italic><tp:taxon-name><tp:taxon-name-part taxon-name-part-type="genus" reg="Bellis">B.</tp:taxon-name-part> <tp:taxon-name-part taxon-name-part-type="species" reg="perennis">perennis</tp:taxon-name-part></tp:taxon-name></italic> is a perennial, stoloniferous species with thick fleshy roots and all leaves in a basal rosette. <italic><tp:taxon-name><tp:taxon-name-part taxon-name-part-type="genus" reg="Bellis">B.</tp:taxon-name-part> <tp:taxon-name-part taxon-name-part-type="species" reg="annua">annua</tp:taxon-name-part></tp:taxon-name></italic>, in turn, is annual and has leafy stems.</p><p><italic><tp:taxon-name><tp:taxon-name-part taxon-name-part-type="genus" reg="Bellis">Bellis</tp:taxon-name-part> <tp:taxon-name-part taxon-name-part-type="species" reg="perennis">perennis</tp:taxon-name-part></tp:taxon-name></italic> was recently recorded for the first time in the Canary Islands by <xref ref-type="bibr" rid="B6509388">Otto and Verloove (2016)</xref>. The species was found as a weed in irrigated lawns in La Palma. In identical circumstances, it was also observed for the first time in Gran Canaria (<xref ref-type="bibr" rid="B6510024">Verloove et al. 2020</xref>).</p></tp:treatment-sec><ref-list><ref id="B6508917"><element-citation xmlns:xlink="http://www.w3.org/1999/xlink" publication-type="chapter" xlink:type="simple"><person-group person-group-type="author"><name name-style="western"><surname>Brouillet</surname><given-names>L</given-names></name></person-group><year>2006</year><chapter-title><tp:taxon-name>
              <tp:taxon-name-part taxon-name-part-type="genus" reg="Bellis">Bellis</tp:taxon-name-part>
            </tp:taxon-name></chapter-title><person-group person-group-type="editor"><name name-style="western"><surname>Committee</surname><given-names>Flora of North America Editorial</given-names></name></person-group><source>Flora of North America North of Mexico</source><volume>20</volume><publisher-name>Oxford University Press</publisher-name><publisher-loc>New York</publisher-loc><size units="page">22-23</size></element-citation></ref><ref id="B6456181"><element-citation xmlns:xlink="http://www.w3.org/1999/xlink" publication-type="chapter" xlink:type="simple"><person-group person-group-type="author"><name name-style="western"><surname>Acebes Ginovés</surname><given-names>J R</given-names></name><name name-style="western"><surname>León Arencibia</surname><given-names>M C</given-names></name><name name-style="western"><surname>Rodríguez Navarro</surname><given-names>M L</given-names></name><etal/></person-group><year>2010</year><chapter-title><tp:taxon-name><tp:taxon-name-part taxon-name-part-type="phylum">Pteridophyta</tp:taxon-name-part></tp:taxon-name>, <tp:taxon-name><tp:taxon-name-part taxon-name-part-type="phylum">Spermatophyta</tp:taxon-name-part></tp:taxon-name>.</chapter-title><person-group person-group-type="editor"><name name-style="western"><surname>Arechavaleta</surname><given-names>M.</given-names></name><name name-style="western"><surname>Rodríguez</surname><given-names>S.</given-names></name><name name-style="western"><surname>Zurita</surname><given-names>N.</given-names></name><name name-style="western"><surname>García</surname><given-names>A.</given-names></name></person-group><source>Lista de especies silvestres de Canarias. Hongos, plantas y animales terrestres.</source><publisher-name>Gobierno de Canarias</publisher-name><publisher-loc>La Laguna</publisher-loc><size units="page">119-172</size></element-citation></ref><ref id="B6508962"><element-citation xmlns:xlink="http://www.w3.org/1999/xlink" publication-type="article" xlink:type="simple"><person-group person-group-type="author"><name name-style="western"><surname>Expósito</surname><given-names>A B</given-names></name><name name-style="western"><surname>Siverio</surname><given-names>A</given-names></name><name name-style="western"><surname>Bermejo</surname><given-names>L A</given-names></name><name name-style="western"><surname>Sobrino-Vesperinas</surname><given-names>E</given-names></name></person-group><year>2018</year><article-title>Checklist of alien plant species in a natural protected area: Anaga Rural Park (Tenerife, Canary Islands); effect of human infrastructures on their abundance</article-title><source>Plant Ecology and Evolution</source><volume>151</volume><fpage>142</fpage><lpage>152</lpage><pub-id pub-id-type="doi">10.5091/plecevo.2018.1330</pub-id></element-citation></ref><ref id="B6509388"><element-citation xmlns:xlink="http://www.w3.org/1999/xlink" publication-type="article" xlink:type="simple"><person-group person-group-type="author"><name name-style="western"><surname>Otto</surname><given-names>R</given-names></name><name name-style="western"><surname>Verloove</surname><given-names>F</given-names></name></person-group><year>2016</year><article-title>New xenophytes from La Palma (Canary Islands, Spain), with emphasis on naturalized and (potentially) invasive species</article-title><source>Collectanea Botanica</source><volume>35</volume><pub-id pub-id-type="doi">10.3989/collectbot.2016.v35.001</pub-id></element-citation></ref><ref id="B6510024"><element-citation xmlns:xlink="http://www.w3.org/1999/xlink" publication-type="article" xlink:type="simple"><person-group person-group-type="author"><name name-style="western"><surname>Verloove</surname><given-names>F</given-names></name><name name-style="western"><surname>Déniz Suárez</surname><given-names>EA</given-names></name><name name-style="western"><surname>Salas Pascual</surname><given-names>M</given-names></name></person-group><year>2020</year><article-title>New records of non-native vascular plants in Gran Canaria (Spain, Canary Islands)</article-title><source>Flora Mediterranea</source><volume>30</volume><fpage>121</fpage><lpage>136</lpage><pub-id pub-id-type="doi">10.7320/FlMedit30.121</pub-id></element-citation></ref></ref-list></tp:taxon-treatment>
