# Supplementary material for: New records in vascular plants alien to Tenerife (Spain, Canary Islands)
Source: Biodivers Data J. 2021 Apr 26;9:e62878. doi: 10.3897/BDJ.9.e62878 (PMC8093187; doi:10.3897/BDJ.9.e62878)
Supplement: XML Treatment for Caesalpinia pulcherrima [file BDJ.9.e62878-treatment5.xml]

<!DOCTYPE tp:taxon-treatment
  PUBLIC "-//TaxonX//DTD Taxonomic Treatment Publishing DTD v0 20100105//EN" "tax-treatment-NSO.dtd">
<tp:taxon-treatment xmlns:tp="http://www.plazi.org/taxpub"><tp:treatment-meta><mixed-citation publication-type="journal"><person-group><name><surname>Verloove</surname><given-names>Filip</given-names></name></person-group><article-title>New records in vascular plants alien to Tenerife (Spain, Canary Islands)</article-title><source>Biodivers Data J</source><day>26</day><month>4</month><year>2021</year><volume>9</volume><pub-id pub-id-type="doi">10.3897/BDJ.9.e62878</pub-id></mixed-citation></tp:treatment-meta><tp:nomenclature><tp:taxon-name><object-id xmlns:xlink="http://www.w3.org/1999/xlink" content-type="arpha" xlink:type="simple">1CAD60FE-FF83-5805-8AB3-DB35F175B739</object-id><tp:taxon-name-part taxon-name-part-type="genus">Caesalpinia</tp:taxon-name-part> <tp:taxon-name-part taxon-name-part-type="species">pulcherrima</tp:taxon-name-part></tp:taxon-name><tp:taxon-authority>(L.) Sw., 1791</tp:taxon-authority><tp:nomenclature-citation-list><tp:nomenclature-citation><tp:taxon-name><object-id xmlns:xlink="http://www.w3.org/1999/xlink" content-type="arpha" xlink:type="simple">1CAD60FE-FF83-5805-8AB3-DB35F175B739</object-id><tp:taxon-name-part taxon-name-part-type="genus">Caesalpinia</tp:taxon-name-part> <tp:taxon-name-part taxon-name-part-type="species">pulcherrima</tp:taxon-name-part></tp:taxon-name><comment>Observ. Bot. 166. 1791.</comment></tp:nomenclature-citation></tp:nomenclature-citation-list></tp:nomenclature><tp:treatment-sec sec-type="Distribution"><title>Distribution</title><p>TENERIFE: Adeje, Playa de Las Américas, barranco at Av. Eugenio Dominguez Alfonso, dry riverbed close to the sea, a single individual, self-sown, ca. 150 cm tall (cultivated nearby), 09.01.2017, <italic>F. Verloove</italic> 12714 (BR). <ext-link xmlns:xlink="http://www.w3.org/1999/xlink" ext-link-type="uri" xlink:href="https://observation.org/observation/204635636/" xlink:type="simple">https://observation.org/observation/204635636/</ext-link></p></tp:treatment-sec><tp:treatment-sec sec-type="Notes"><title>Notes</title><p>This species is widely grown as an ornamental shrub. In fact, its exact origin is unknown due to widespread cultivation. It is a prickly shrub or small tree with bipinnate, showy red and yellow flowers with very long stamens (60 mm or more long) with yellow or bright red filaments and relatively large petals (more than 25 mm long).</p><p><italic><tp:taxon-name><tp:taxon-name-part taxon-name-part-type="genus" reg="Caesalpinia">Caesalpinia</tp:taxon-name-part> <tp:taxon-name-part taxon-name-part-type="species" reg="pulcherrima">pulcherrima</tp:taxon-name-part></tp:taxon-name></italic> is fast-growing and easily reproduces from seed. Therefore, it is naturalised in many regions where it was introduced in the past and it is increasingly considered an invasive weed (for instance, in parts of Australia, Ecuador, the Philippines and Cuba).</p><p>In January 2017, a single self-sown flowering individual was observed in a dried-out water channel close to the sea in Playa de Las Américas in Tenerife (Fig. <xref ref-type="fig" rid="F6510139">2</xref>).</p></tp:treatment-sec><tp:treatment-sec><!--Section generated to contain objects referenced in tp:taxon-treatment.--><fig id="F6510139" position="float" orientation="portrait"><object-id xmlns:xlink="http://www.w3.org/1999/xlink" content-type="arpha" xlink:type="simple">1D662FAE-1AA8-5A88-8F4B-8473B15EE9D3</object-id><object-id xmlns:xlink="http://www.w3.org/1999/xlink" content-type="doi" xlink:type="simple">10.3897/BDJ.9.e62878.figure2</object-id><label>Figure 2.</label><caption><p><italic><tp:taxon-name><tp:taxon-name-part taxon-name-part-type="genus" reg="Caesalpinia">Caesalpinia</tp:taxon-name-part> <tp:taxon-name-part taxon-name-part-type="species" reg="pulcherrima">pulcherrima</tp:taxon-name-part></tp:taxon-name></italic>, Adeje, January 2017.</p></caption><graphic xmlns:xlink="http://www.w3.org/1999/xlink" xlink:href="bdj-09-e62878-g002.jpg" position="float" id="oo_494340.JPG" orientation="portrait" xlink:type="simple"><uri content-type="original_file" xlink:type="simple">https://binary.pensoft.net/fig/494340</uri></graphic></fig></tp:treatment-sec></tp:taxon-treatment>
