# Supplementary material for: New records in vascular plants alien to Tenerife (Spain, Canary Islands)
Source: Biodivers Data J. 2021 Apr 26;9:e62878. doi: 10.3897/BDJ.9.e62878 (PMC8093187; doi:10.3897/BDJ.9.e62878)
Supplement: XML Treatment for Coccoloba uvifera [file BDJ.9.e62878-treatment7.xml]

<!DOCTYPE tp:taxon-treatment
  PUBLIC "-//TaxonX//DTD Taxonomic Treatment Publishing DTD v0 20100105//EN" "tax-treatment-NSO.dtd">
<tp:taxon-treatment xmlns:tp="http://www.plazi.org/taxpub"><tp:treatment-meta><mixed-citation publication-type="journal"><person-group><name><surname>Verloove</surname><given-names>Filip</given-names></name></person-group><article-title>New records in vascular plants alien to Tenerife (Spain, Canary Islands)</article-title><source>Biodivers Data J</source><day>26</day><month>4</month><year>2021</year><volume>9</volume><pub-id pub-id-type="doi">10.3897/BDJ.9.e62878</pub-id></mixed-citation></tp:treatment-meta><tp:nomenclature><tp:taxon-name><object-id xmlns:xlink="http://www.w3.org/1999/xlink" content-type="arpha" xlink:type="simple">41D9BC84-285E-5ABF-BB2A-A1689C207F03</object-id><tp:taxon-name-part taxon-name-part-type="genus">Coccoloba</tp:taxon-name-part> <tp:taxon-name-part taxon-name-part-type="species">uvifera</tp:taxon-name-part></tp:taxon-name><tp:taxon-authority>(L.) L., 1759</tp:taxon-authority><tp:nomenclature-citation-list><tp:nomenclature-citation><tp:taxon-name><object-id xmlns:xlink="http://www.w3.org/1999/xlink" content-type="arpha" xlink:type="simple">41D9BC84-285E-5ABF-BB2A-A1689C207F03</object-id><tp:taxon-name-part taxon-name-part-type="genus">Coccoloba</tp:taxon-name-part> <tp:taxon-name-part taxon-name-part-type="species">uvifera</tp:taxon-name-part></tp:taxon-name><comment>Syst. Nat. (ed. 10)2: 1007. 1759.</comment></tp:nomenclature-citation></tp:nomenclature-citation-list></tp:nomenclature><tp:treatment-sec sec-type="Distribution"><title>Distribution</title><p>TENERIFE: Santiago del Teide, Puerto de Santiago (Los Gigantes), Paseo Marítimo, sea cliff below coastal path, a single, self-sown shrub, mass-planted nearby, 10.12.2019, <italic>F. Verloove</italic> 13722 (BR). <ext-link xmlns:xlink="http://www.w3.org/1999/xlink" ext-link-type="uri" xlink:href="https://observation.org/observation/205254392/" xlink:type="simple">https://observation.org/observation/205254392/</ext-link></p></tp:treatment-sec><tp:treatment-sec sec-type="Notes"><title>Notes</title><p><italic><tp:taxon-name><tp:taxon-name-part taxon-name-part-type="genus" reg="Coccoloba">Coccoloba</tp:taxon-name-part> <tp:taxon-name-part taxon-name-part-type="species" reg="uvifera">uvifera</tp:taxon-name-part></tp:taxon-name></italic> is native to coastal beaches throughout tropical America and the Caribbean. It is wind- and salt-tolerant and very often planted in ornamental plantations in warm-temperate and subtropical areas across the world, especially near the coast. It is very commonly grown in the Canary Islands as well. Fruits (sea grapes) are produced abundantly and relatively easily germinate. However, since ornamental plantings usually are found in urban habitats, regeneration is rarely observed. When planted in more natural suitable habitats, <italic><tp:taxon-name><tp:taxon-name-part taxon-name-part-type="genus" reg="Coccoloba">C.</tp:taxon-name-part> <tp:taxon-name-part taxon-name-part-type="species" reg="uvifera">uvifera</tp:taxon-name-part></tp:taxon-name></italic> readily naturalises and is sometimes considered an environmental weed.</p><p>Despite being very commonly planted, the species had not been recorded so far as an escape in the Canary Islands until recently, when it was observed to copiously regenerate in two localities in La Palma (<xref ref-type="bibr" rid="B6509388">Otto and Verloove 2016</xref>). In December 2019, a single self-sown shrub (flowering and fruiting) was observed growing on a sea cliff below a coastal path in Puerto de Santiago (Fig. <xref ref-type="fig" rid="F6510143">3</xref>). It obviously escaped from a nearby plantation. For a number of reasons, a future local naturalisation in the Canary Islands is not unlikely: there is a climatic match, numerous suitable habitats and plenty of seed sources.</p></tp:treatment-sec><tp:treatment-sec><!--Section generated to contain objects referenced in tp:taxon-treatment.--><fig id="F6510143" position="float" orientation="portrait"><object-id xmlns:xlink="http://www.w3.org/1999/xlink" content-type="arpha" xlink:type="simple">31414381-F2C6-5661-852C-F3E8D940A2EE</object-id><object-id xmlns:xlink="http://www.w3.org/1999/xlink" content-type="doi" xlink:type="simple">10.3897/BDJ.9.e62878.figure3</object-id><label>Figure 3.</label><caption><p><italic><tp:taxon-name><tp:taxon-name-part taxon-name-part-type="genus" reg="Coccoloba">Coccoloba</tp:taxon-name-part> <tp:taxon-name-part taxon-name-part-type="species" reg="uvifera">uvifera</tp:taxon-name-part></tp:taxon-name></italic>, flowering and fruiting in Santiago del Teide (Puerto de Santiago), December 2019.</p></caption><graphic xmlns:xlink="http://www.w3.org/1999/xlink" xlink:href="bdj-09-e62878-g003.jpg" position="float" id="oo_494342.JPG" orientation="portrait" xlink:type="simple"><uri content-type="original_file" xlink:type="simple">https://binary.pensoft.net/fig/494342</uri></graphic></fig></tp:treatment-sec><ref-list><ref id="B6509388"><element-citation xmlns:xlink="http://www.w3.org/1999/xlink" publication-type="article" xlink:type="simple"><person-group person-group-type="author"><name name-style="western"><surname>Otto</surname><given-names>R</given-names></name><name name-style="western"><surname>Verloove</surname><given-names>F</given-names></name></person-group><year>2016</year><article-title>New xenophytes from La Palma (Canary Islands, Spain), with emphasis on naturalized and (potentially) invasive species</article-title><source>Collectanea Botanica</source><volume>35</volume><pub-id pub-id-type="doi">10.3989/collectbot.2016.v35.001</pub-id></element-citation></ref></ref-list></tp:taxon-treatment>
