# Supplementary material for: New records in vascular plants alien to Tenerife (Spain, Canary Islands)
Source: Biodivers Data J. 2021 Apr 26;9:e62878. doi: 10.3897/BDJ.9.e62878 (PMC8093187; doi:10.3897/BDJ.9.e62878)
Supplement: XML Treatment for Commelina benghalensis [file BDJ.9.e62878-treatment8.xml]

<!DOCTYPE tp:taxon-treatment
  PUBLIC "-//TaxonX//DTD Taxonomic Treatment Publishing DTD v0 20100105//EN" "tax-treatment-NSO.dtd">
<tp:taxon-treatment xmlns:tp="http://www.plazi.org/taxpub"><tp:treatment-meta><mixed-citation publication-type="journal"><person-group><name><surname>Verloove</surname><given-names>Filip</given-names></name></person-group><article-title>New records in vascular plants alien to Tenerife (Spain, Canary Islands)</article-title><source>Biodivers Data J</source><day>26</day><month>4</month><year>2021</year><volume>9</volume><pub-id pub-id-type="doi">10.3897/BDJ.9.e62878</pub-id></mixed-citation></tp:treatment-meta><tp:nomenclature><tp:taxon-name><object-id xmlns:xlink="http://www.w3.org/1999/xlink" content-type="arpha" xlink:type="simple">55F06B6D-5A82-5B36-B663-EFB7C829377C</object-id><tp:taxon-name-part taxon-name-part-type="genus">Commelina</tp:taxon-name-part> <tp:taxon-name-part taxon-name-part-type="species">benghalensis</tp:taxon-name-part></tp:taxon-name><tp:taxon-authority>L., 1753</tp:taxon-authority><tp:nomenclature-citation-list><tp:nomenclature-citation><tp:taxon-name><object-id xmlns:xlink="http://www.w3.org/1999/xlink" content-type="arpha" xlink:type="simple">55F06B6D-5A82-5B36-B663-EFB7C829377C</object-id><tp:taxon-name-part taxon-name-part-type="genus">Commelina</tp:taxon-name-part> <tp:taxon-name-part taxon-name-part-type="species">benghalensis</tp:taxon-name-part></tp:taxon-name><comment>Sp. Pl. 1: 41. 1753.</comment></tp:nomenclature-citation></tp:nomenclature-citation-list></tp:nomenclature><tp:treatment-sec sec-type="Distribution"><title>Distribution</title><p>TENERIFE: Arona, Palm-Mar, Paseo Avutarda, wall of manhole, persistent since 2015, 18.12.2018, <italic>F. Verloove</italic> 13426 (BR). <ext-link xmlns:xlink="http://www.w3.org/1999/xlink" ext-link-type="uri" xlink:href="https://observation.org/observation/205254429/" xlink:type="simple">https://observation.org/observation/205254429/</ext-link></p></tp:treatment-sec><tp:treatment-sec sec-type="Notes"><title>Notes</title><p><italic><tp:taxon-name><tp:taxon-name-part taxon-name-part-type="genus" reg="Commelina">Commelina</tp:taxon-name-part> <tp:taxon-name-part taxon-name-part-type="species" reg="benghalensis">benghalensis</tp:taxon-name-part></tp:taxon-name></italic> is a weed from the Old World subtropics. In the Canary Islands, it is only known from Gran Canaria (<xref ref-type="bibr" rid="B6456181">Acebes Ginovés et al. 2010</xref>), although most (if not all) records probably date back to the 19<sup>th</sup> century (e.g. <xref ref-type="bibr" rid="B6508930">Buch 1833</xref>).</p><p>Since 2015, it has been known from a single locality in Tenerife. In Palm-Mar, it persists on the wall of a manhole. Its presence was regularly confirmed since then.</p><p>This species differs from the common and invasive <italic><tp:taxon-name><tp:taxon-name-part taxon-name-part-type="genus" reg="Commelina">Commelina</tp:taxon-name-part></tp:taxon-name></italic> species in the Canary Islands (<italic><tp:taxon-name><tp:taxon-name-part taxon-name-part-type="genus" reg="Commelina">C.</tp:taxon-name-part> <tp:taxon-name-part taxon-name-part-type="species" reg="diffusa">diffusa</tp:taxon-name-part></tp:taxon-name></italic>) by the spathe margins that are fused near base. This characteristic is shared with <italic><tp:taxon-name><tp:taxon-name-part taxon-name-part-type="genus" reg="Commelina">C.</tp:taxon-name-part> <tp:taxon-name-part taxon-name-part-type="species" reg="latifolia">latifolia</tp:taxon-name-part></tp:taxon-name></italic> Hochst. ex A. Rich., an African species that recently naturalised in La Palma (<xref ref-type="bibr" rid="B6509388">Otto and Verloove 2016</xref>). It can be distinguished from the latter by the typical pubescence that consists of reddish hairs and all petals, including the minute lower one, being blue.</p></tp:treatment-sec><ref-list><ref id="B6456181"><element-citation xmlns:xlink="http://www.w3.org/1999/xlink" publication-type="chapter" xlink:type="simple"><person-group person-group-type="author"><name name-style="western"><surname>Acebes Ginovés</surname><given-names>J R</given-names></name><name name-style="western"><surname>León Arencibia</surname><given-names>M C</given-names></name><name name-style="western"><surname>Rodríguez Navarro</surname><given-names>M L</given-names></name><etal/></person-group><year>2010</year><chapter-title><tp:taxon-name><tp:taxon-name-part taxon-name-part-type="phylum">Pteridophyta</tp:taxon-name-part></tp:taxon-name>, <tp:taxon-name><tp:taxon-name-part taxon-name-part-type="phylum">Spermatophyta</tp:taxon-name-part></tp:taxon-name>.</chapter-title><person-group person-group-type="editor"><name name-style="western"><surname>Arechavaleta</surname><given-names>M.</given-names></name><name name-style="western"><surname>Rodríguez</surname><given-names>S.</given-names></name><name name-style="western"><surname>Zurita</surname><given-names>N.</given-names></name><name name-style="western"><surname>García</surname><given-names>A.</given-names></name></person-group><source>Lista de especies silvestres de Canarias. Hongos, plantas y animales terrestres.</source><publisher-name>Gobierno de Canarias</publisher-name><publisher-loc>La Laguna</publisher-loc><size units="page">119-172</size></element-citation></ref><ref id="B6508930"><element-citation xmlns:xlink="http://www.w3.org/1999/xlink" publication-type="article" xlink:type="simple"><person-group person-group-type="author"><name name-style="western"><surname>Buch</surname><given-names>CL</given-names></name></person-group><year>1833</year><article-title>Catalogue des Plantes spontanées qui ont été jusqu'ici trouvées dans les îles Canaries</article-title><source>Archives de Botanique</source><volume>1</volume><fpage>481</fpage><lpage>508</lpage></element-citation></ref><ref id="B6509388"><element-citation xmlns:xlink="http://www.w3.org/1999/xlink" publication-type="article" xlink:type="simple"><person-group person-group-type="author"><name name-style="western"><surname>Otto</surname><given-names>R</given-names></name><name name-style="western"><surname>Verloove</surname><given-names>F</given-names></name></person-group><year>2016</year><article-title>New xenophytes from La Palma (Canary Islands, Spain), with emphasis on naturalized and (potentially) invasive species</article-title><source>Collectanea Botanica</source><volume>35</volume><pub-id pub-id-type="doi">10.3989/collectbot.2016.v35.001</pub-id></element-citation></ref></ref-list></tp:taxon-treatment>
