# Supplementary material for: New records in vascular plants alien to Tenerife (Spain, Canary Islands)
Source: Biodivers Data J. 2021 Apr 26;9:e62878. doi: 10.3897/BDJ.9.e62878 (PMC8093187; doi:10.3897/BDJ.9.e62878)
Supplement: XML Treatment for Cuphea hyssopifolia [file BDJ.9.e62878-treatment9.xml]

<!DOCTYPE tp:taxon-treatment
  PUBLIC "-//TaxonX//DTD Taxonomic Treatment Publishing DTD v0 20100105//EN" "tax-treatment-NSO.dtd">
<tp:taxon-treatment xmlns:tp="http://www.plazi.org/taxpub"><tp:treatment-meta><mixed-citation publication-type="journal"><person-group><name><surname>Verloove</surname><given-names>Filip</given-names></name></person-group><article-title>New records in vascular plants alien to Tenerife (Spain, Canary Islands)</article-title><source>Biodivers Data J</source><day>26</day><month>4</month><year>2021</year><volume>9</volume><pub-id pub-id-type="doi">10.3897/BDJ.9.e62878</pub-id></mixed-citation></tp:treatment-meta><tp:nomenclature><tp:taxon-name><object-id xmlns:xlink="http://www.w3.org/1999/xlink" content-type="arpha" xlink:type="simple">E44697E4-72B1-5939-9A61-418F59C9B58C</object-id><tp:taxon-name-part taxon-name-part-type="genus">Cuphea</tp:taxon-name-part> <tp:taxon-name-part taxon-name-part-type="species">hyssopifolia</tp:taxon-name-part></tp:taxon-name><tp:taxon-authority>Kunth, 1823 [1824]</tp:taxon-authority><tp:nomenclature-citation-list><tp:nomenclature-citation><tp:taxon-name><object-id xmlns:xlink="http://www.w3.org/1999/xlink" content-type="arpha" xlink:type="simple">E44697E4-72B1-5939-9A61-418F59C9B58C</object-id><tp:taxon-name-part taxon-name-part-type="genus">Cuphea</tp:taxon-name-part> <tp:taxon-name-part taxon-name-part-type="species">hyssopifolia</tp:taxon-name-part></tp:taxon-name><comment>Nov. Gen. Sp. (quarto ed.) 6: 199–200. 1823 [1824]</comment></tp:nomenclature-citation></tp:nomenclature-citation-list></tp:nomenclature><tp:treatment-sec sec-type="Distribution"><title>Distribution</title><p>TENERIFE: Santa Úrsula, La Quinta, Calle El Escoban, cracks in pavement, three escaped individuals (not seen planted nearby), 10.12.2018, <italic>F. Verloove</italic> 13416 (BR). <ext-link xmlns:xlink="http://www.w3.org/1999/xlink" ext-link-type="uri" xlink:href="https://observation.org/observation/205254459/" xlink:type="simple">https://observation.org/observation/205254459/</ext-link></p></tp:treatment-sec><tp:treatment-sec sec-type="Notes"><title>Notes</title><p>This tiny ornamental shrub is native to Mexico, Guatemala and Honduras, but widely cultivated elsewhere in the subtropics. It easily self-seeds and sometimes naturalises where introduced, for instance, in Hawaii and New Zealand (<xref ref-type="bibr" rid="B6509021">Gardner and de Lange 1996</xref>, <xref ref-type="bibr" rid="B6509012">Gardner 1998</xref>). In the Canary Islands, it was previously reported from La Palma (<xref ref-type="bibr" rid="B6509388">Otto and Verloove 2016</xref>).</p><p>In December 2018, few plants were noticed in cracks of concrete in a residential area in La Quinta.</p></tp:treatment-sec><ref-list><ref id="B6509021"><element-citation xmlns:xlink="http://www.w3.org/1999/xlink" publication-type="article" xlink:type="simple"><person-group person-group-type="author"><name name-style="western"><surname>Gardner</surname><given-names>R</given-names></name><name name-style="western"><surname>de Lange</surname><given-names>P</given-names></name></person-group><year>1996</year><article-title>Naturalized plants in New Zealand: new or noteworthy records</article-title><source>Auckland Botanical Society Journal</source><volume>51</volume><issue>2</issue><fpage>74</fpage><lpage>78</lpage><uri xlink:type="simple">https://bts.nzpcn.org.nz/site/assets/files/20315/auck_1996_51_2_74-78.pdf</uri></element-citation></ref><ref id="B6509012"><element-citation xmlns:xlink="http://www.w3.org/1999/xlink" publication-type="article" xlink:type="simple"><person-group person-group-type="author"><name name-style="western"><surname>Gardner</surname><given-names>R</given-names></name></person-group><year>1998</year><article-title>Streamsides of false heather (<italic><tp:taxon-name><tp:taxon-name-part taxon-name-part-type="genus" reg="Cuphea">Cuphea</tp:taxon-name-part> <tp:taxon-name-part taxon-name-part-type="species" reg="hyssopifolia">hyssopifolia</tp:taxon-name-part></tp:taxon-name></italic>, <tp:taxon-name><tp:taxon-name-part taxon-name-part-type="family">Lythraceae</tp:taxon-name-part></tp:taxon-name>)</article-title><source>Auckland Botanical Society Journal</source><volume>53</volume><issue>2</issue><fpage>65</fpage><lpage>65</lpage><uri xlink:type="simple">https://bts.nzpcn.org.nz/site/assets/files/20379/auck_1998_53_2_65.pdf</uri></element-citation></ref><ref id="B6509388"><element-citation xmlns:xlink="http://www.w3.org/1999/xlink" publication-type="article" xlink:type="simple"><person-group person-group-type="author"><name name-style="western"><surname>Otto</surname><given-names>R</given-names></name><name name-style="western"><surname>Verloove</surname><given-names>F</given-names></name></person-group><year>2016</year><article-title>New xenophytes from La Palma (Canary Islands, Spain), with emphasis on naturalized and (potentially) invasive species</article-title><source>Collectanea Botanica</source><volume>35</volume><pub-id pub-id-type="doi">10.3989/collectbot.2016.v35.001</pub-id></element-citation></ref></ref-list></tp:taxon-treatment>
