# Supplementary material for: New records in vascular plants alien to Tenerife (Spain, Canary Islands)
Source: Biodivers Data J. 2021 Apr 26;9:e62878. doi: 10.3897/BDJ.9.e62878 (PMC8093187; doi:10.3897/BDJ.9.e62878)
Supplement: XML Treatment for Ensete ventricosum [file BDJ.9.e62878-treatment10.xml]

<!DOCTYPE tp:taxon-treatment
  PUBLIC "-//TaxonX//DTD Taxonomic Treatment Publishing DTD v0 20100105//EN" "tax-treatment-NSO.dtd">
<tp:taxon-treatment xmlns:tp="http://www.plazi.org/taxpub"><tp:treatment-meta><mixed-citation publication-type="journal"><person-group><name><surname>Verloove</surname><given-names>Filip</given-names></name></person-group><article-title>New records in vascular plants alien to Tenerife (Spain, Canary Islands)</article-title><source>Biodivers Data J</source><day>26</day><month>4</month><year>2021</year><volume>9</volume><pub-id pub-id-type="doi">10.3897/BDJ.9.e62878</pub-id></mixed-citation></tp:treatment-meta><tp:nomenclature><tp:taxon-name><object-id xmlns:xlink="http://www.w3.org/1999/xlink" content-type="arpha" xlink:type="simple">25BC9BA2-CCD1-5535-9F0F-4C0CF815CBA0</object-id><tp:taxon-name-part taxon-name-part-type="genus">Ensete</tp:taxon-name-part> <tp:taxon-name-part taxon-name-part-type="species">ventricosum</tp:taxon-name-part></tp:taxon-name><tp:taxon-authority>(Welw.) Cheesman, 1947 [1948]</tp:taxon-authority><tp:nomenclature-citation-list><tp:nomenclature-citation><tp:taxon-name><object-id xmlns:xlink="http://www.w3.org/1999/xlink" content-type="arpha" xlink:type="simple">25BC9BA2-CCD1-5535-9F0F-4C0CF815CBA0</object-id><tp:taxon-name-part taxon-name-part-type="genus">Ensete</tp:taxon-name-part> <tp:taxon-name-part taxon-name-part-type="species">ventricosum</tp:taxon-name-part></tp:taxon-name><comment>Kew Bulletin 1947(2): 101. 1947 [1948]</comment></tp:nomenclature-citation></tp:nomenclature-citation-list></tp:nomenclature><tp:treatment-sec sec-type="Distribution"><title>Distribution</title><p>TENERIFE: Santa Cruz de Tenerife, Las Casas de la Cumbre, 10.01.2017, <italic>F. Verloove</italic> s.c.<ext-link xmlns:xlink="http://www.w3.org/1999/xlink" ext-link-type="uri" xlink:href="https://observation.org/observation/205254987/" xlink:type="simple">https://observation.org/observation/205254987/</ext-link></p></tp:treatment-sec><tp:treatment-sec sec-type="Notes"><title>Notes</title><p>This species, known as Ethiopian banana, is cultivated as staple food in parts of East Africa. In addition, it is grown as an ornamental, also in the Canary Islands. In the Anaga Mountains in Tenerife, it is locally planted in roadsides near urbanisations. In 2017, a single individual was observed in an impenetrable thicket, composed of native low shrubs (Fig. <xref ref-type="fig" rid="F6510147">4</xref>). It is unknown whether this plant refers to a former plantation or germinated from seed.</p><p>In New Zealand, <italic><tp:taxon-name><tp:taxon-name-part taxon-name-part-type="genus" reg="Ensete">Ensete</tp:taxon-name-part> <tp:taxon-name-part taxon-name-part-type="species" reg="ventricosum">ventricosum</tp:taxon-name-part></tp:taxon-name></italic> is known to have naturalised in comparable climatological circumstances (<xref ref-type="bibr" rid="B6509021">Gardner and de Lange 1996</xref>).</p></tp:treatment-sec><tp:treatment-sec><!--Section generated to contain objects referenced in tp:taxon-treatment.--><fig id="F6510147" position="float" orientation="portrait"><object-id xmlns:xlink="http://www.w3.org/1999/xlink" content-type="arpha" xlink:type="simple">C4E96454-B1DD-5392-AFF5-4509C3E9F0BF</object-id><object-id xmlns:xlink="http://www.w3.org/1999/xlink" content-type="doi" xlink:type="simple">10.3897/BDJ.9.e62878.figure4</object-id><label>Figure 4.</label><caption><p><italic><tp:taxon-name><tp:taxon-name-part taxon-name-part-type="genus" reg="Ensete">Ensete</tp:taxon-name-part> <tp:taxon-name-part taxon-name-part-type="species" reg="ventricosum">ventricosum</tp:taxon-name-part></tp:taxon-name></italic>, Santa Cruz de Tenerife (Las Casas de la Cumbre), January 2017.</p></caption><graphic xmlns:xlink="http://www.w3.org/1999/xlink" xlink:href="bdj-09-e62878-g004.jpg" position="float" id="oo_494343.JPG" orientation="portrait" xlink:type="simple"><uri content-type="original_file" xlink:type="simple">https://binary.pensoft.net/fig/494343</uri></graphic></fig></tp:treatment-sec><ref-list><ref id="B6509021"><element-citation xmlns:xlink="http://www.w3.org/1999/xlink" publication-type="article" xlink:type="simple"><person-group person-group-type="author"><name name-style="western"><surname>Gardner</surname><given-names>R</given-names></name><name name-style="western"><surname>de Lange</surname><given-names>P</given-names></name></person-group><year>1996</year><article-title>Naturalized plants in New Zealand: new or noteworthy records</article-title><source>Auckland Botanical Society Journal</source><volume>51</volume><issue>2</issue><fpage>74</fpage><lpage>78</lpage><uri xlink:type="simple">https://bts.nzpcn.org.nz/site/assets/files/20315/auck_1996_51_2_74-78.pdf</uri></element-citation></ref></ref-list></tp:taxon-treatment>
