# Supplementary material for: New records in vascular plants alien to Tenerife (Spain, Canary Islands)
Source: Biodivers Data J. 2021 Apr 26;9:e62878. doi: 10.3897/BDJ.9.e62878 (PMC8093187; doi:10.3897/BDJ.9.e62878)
Supplement: XML Treatment for Eragrostis virescens [file BDJ.9.e62878-treatment11.xml]

<!DOCTYPE tp:taxon-treatment
  PUBLIC "-//TaxonX//DTD Taxonomic Treatment Publishing DTD v0 20100105//EN" "tax-treatment-NSO.dtd">
<tp:taxon-treatment xmlns:tp="http://www.plazi.org/taxpub"><tp:treatment-meta><mixed-citation publication-type="journal"><person-group><name><surname>Verloove</surname><given-names>Filip</given-names></name></person-group><article-title>New records in vascular plants alien to Tenerife (Spain, Canary Islands)</article-title><source>Biodivers Data J</source><day>26</day><month>4</month><year>2021</year><volume>9</volume><pub-id pub-id-type="doi">10.3897/BDJ.9.e62878</pub-id></mixed-citation></tp:treatment-meta><tp:nomenclature><tp:taxon-name><object-id xmlns:xlink="http://www.w3.org/1999/xlink" content-type="arpha" xlink:type="simple">69DC7C18-F4C3-53FD-B118-4ABD6598D686</object-id><tp:taxon-name-part taxon-name-part-type="genus">Eragrostis</tp:taxon-name-part> <tp:taxon-name-part taxon-name-part-type="species">virescens</tp:taxon-name-part></tp:taxon-name><tp:taxon-authority>J. Presl, 1830</tp:taxon-authority><tp:nomenclature-citation-list><tp:nomenclature-citation><tp:taxon-name><object-id xmlns:xlink="http://www.w3.org/1999/xlink" content-type="arpha" xlink:type="simple">69DC7C18-F4C3-53FD-B118-4ABD6598D686</object-id><tp:taxon-name-part taxon-name-part-type="genus">Eragrostis</tp:taxon-name-part> <tp:taxon-name-part taxon-name-part-type="species">virescens</tp:taxon-name-part></tp:taxon-name><comment>Reliq. Haenk. 1(4–5): 276. 1830.</comment></tp:nomenclature-citation><tp:nomenclature-citation><tp:taxon-name><object-id xmlns:xlink="http://www.w3.org/1999/xlink" content-type="arpha" xlink:type="simple">69DC7C18-F4C3-53FD-B118-4ABD6598D686</object-id><tp:taxon-name-part taxon-name-part-type="genus">Eragrostis</tp:taxon-name-part> <tp:taxon-name-part taxon-name-part-type="species">virescens</tp:taxon-name-part></tp:taxon-name><comment>Syn.: <tp:taxon-name><tp:taxon-name-part taxon-name-part-type="genus" reg="Eragrostis">Eragrostis</tp:taxon-name-part> <tp:taxon-name-part taxon-name-part-type="species" reg="mexicana">mexicana</tp:taxon-name-part> <tp:taxon-name-part taxon-name-part-type="basionym-authority">(Hornem.)</tp:taxon-name-part> <tp:taxon-name-part taxon-name-part-type="authority">Link</tp:taxon-name-part> <tp:taxon-name-part taxon-name-part-type="infraspecific-rank">subsp.</tp:taxon-name-part> <tp:taxon-name-part taxon-name-part-type="subspecies" reg="virescens">virescens</tp:taxon-name-part></tp:taxon-name> (J. Presl) S.D. Koch &amp; Sánchez Vega, Phytologia 58(6): 380. 1985.</comment></tp:nomenclature-citation></tp:nomenclature-citation-list></tp:nomenclature><tp:treatment-sec sec-type="Distribution"><title>Distribution</title><p>TENERIFE: Santa Úrsula, La Quinta, alongside dirt tracks, rather numerous in two localities, 11.12.2018, <italic>F. Verloove</italic> 13410 (BR, ORT). <ext-link xmlns:xlink="http://www.w3.org/1999/xlink" ext-link-type="uri" xlink:href="https://observation.org/observation/205255016/" xlink:type="simple">https://observation.org/observation/205255016/</ext-link></p></tp:treatment-sec><tp:treatment-sec sec-type="Notes"><title>Notes</title><p>This New World weed is increasingly naturalised in Europe (<xref ref-type="bibr" rid="B6509265">Martini and Scholz 1998</xref>). In the Canary Islands, it was first reported from La Palma (<xref ref-type="bibr" rid="B6509379">Otto et al. 2008</xref>). Since 2012, it is also known from two localities in Gran Canaria (<xref ref-type="bibr" rid="B6509247">Marrero Rodríguez 2019</xref>). In December 2018, <italic><tp:taxon-name><tp:taxon-name-part taxon-name-part-type="genus" reg="Eragrostis">Eragrostis</tp:taxon-name-part> <tp:taxon-name-part taxon-name-part-type="species" reg="virescens">virescens</tp:taxon-name-part></tp:taxon-name></italic> was observed in relative abundance along dirt tracks in Santa Úrsula, for the first time in Tenerife.</p><p>This species looks fully naturalised. A further spread in similar habitats in the area can be expected.</p></tp:treatment-sec><ref-list><ref id="B6509265"><element-citation xmlns:xlink="http://www.w3.org/1999/xlink" publication-type="article" xlink:type="simple"><person-group person-group-type="author"><name name-style="western"><surname>Martini</surname><given-names>F</given-names></name><name name-style="western"><surname>Scholz</surname><given-names>H</given-names></name></person-group><year>1998</year><article-title><italic><tp:taxon-name><tp:taxon-name-part taxon-name-part-type="genus" reg="Eragrostis">Eragrostis</tp:taxon-name-part> <tp:taxon-name-part taxon-name-part-type="species" reg="virescens">virescens</tp:taxon-name-part></tp:taxon-name></italic> J. Presl (<tp:taxon-name><tp:taxon-name-part taxon-name-part-type="family">Poaceae</tp:taxon-name-part></tp:taxon-name>), a new alien species for the Italian flora</article-title><source>Willdenowia</source><volume>28</volume><fpage>59</fpage><lpage>63</lpage><pub-id pub-id-type="doi">10.3372/wi.28.2805</pub-id></element-citation></ref><ref id="B6509379"><element-citation xmlns:xlink="http://www.w3.org/1999/xlink" publication-type="article" xlink:type="simple"><person-group person-group-type="author"><name name-style="western"><surname>Otto</surname><given-names>R</given-names></name><name name-style="western"><surname>Scholz</surname><given-names>H</given-names></name><name name-style="western"><surname>Scholz</surname><given-names>S</given-names></name></person-group><year>2008</year><article-title>Supplements to the flora of the Canary Islands, Spain: <tp:taxon-name><tp:taxon-name-part taxon-name-part-type="family">Poaceae</tp:taxon-name-part></tp:taxon-name></article-title><source>Willdenowia</source><volume>38</volume><fpage>491</fpage><lpage>496</lpage><pub-id pub-id-type="doi">10.3372/wi.38.38209</pub-id></element-citation></ref><ref id="B6509247"><element-citation xmlns:xlink="http://www.w3.org/1999/xlink" publication-type="article" xlink:type="simple"><person-group person-group-type="author"><name name-style="western"><surname>Marrero Rodríguez</surname><given-names>Á</given-names></name></person-group><year>2019</year><article-title>Adiciones corológicas a la flora vascular de gran canaria, especies xenófitas, ocasionales o potenciales invasoras</article-title><source>Botánica Macaronésica</source><volume>30</volume><fpage>121</fpage><lpage>142</lpage><uri xlink:type="simple">https://mdc.ulpgc.es/cdm/singleitem/collection/botmaca/id/293/rec/98</uri></element-citation></ref></ref-list></tp:taxon-treatment>
