# Supplementary material for: New records in vascular plants alien to Tenerife (Spain, Canary Islands)
Source: Biodivers Data J. 2021 Apr 26;9:e62878. doi: 10.3897/BDJ.9.e62878 (PMC8093187; doi:10.3897/BDJ.9.e62878)
Supplement: XML Treatment for Eucalyptus camaldulensis arida [file BDJ.9.e62878-treatment12.xml]

<!DOCTYPE tp:taxon-treatment
  PUBLIC "-//TaxonX//DTD Taxonomic Treatment Publishing DTD v0 20100105//EN" "tax-treatment-NSO.dtd">
<tp:taxon-treatment xmlns:tp="http://www.plazi.org/taxpub"><tp:treatment-meta><mixed-citation publication-type="journal"><person-group><name><surname>Verloove</surname><given-names>Filip</given-names></name></person-group><article-title>New records in vascular plants alien to Tenerife (Spain, Canary Islands)</article-title><source>Biodivers Data J</source><day>26</day><month>4</month><year>2021</year><volume>9</volume><pub-id pub-id-type="doi">10.3897/BDJ.9.e62878</pub-id></mixed-citation></tp:treatment-meta><tp:nomenclature><tp:taxon-name><object-id xmlns:xlink="http://www.w3.org/1999/xlink" content-type="arpha" xlink:type="simple">3442DF8E-0ABB-5670-9556-B9C7A324ED3D</object-id><tp:taxon-name-part taxon-name-part-type="genus">Eucalyptus</tp:taxon-name-part> <tp:taxon-name-part taxon-name-part-type="species">camaldulensis</tp:taxon-name-part> <tp:taxon-name-part taxon-name-part-type="subspecies">arida</tp:taxon-name-part></tp:taxon-name><tp:taxon-authority>Brooker &amp; McDonald, 2009</tp:taxon-authority><tp:nomenclature-citation-list><tp:nomenclature-citation><tp:taxon-name><object-id xmlns:xlink="http://www.w3.org/1999/xlink" content-type="arpha" xlink:type="simple">3442DF8E-0ABB-5670-9556-B9C7A324ED3D</object-id><tp:taxon-name-part taxon-name-part-type="genus">Eucalyptus</tp:taxon-name-part> <tp:taxon-name-part taxon-name-part-type="species">camaldulensis</tp:taxon-name-part> <tp:taxon-name-part taxon-name-part-type="subspecies">arida</tp:taxon-name-part></tp:taxon-name><comment>Austral. Syst. Bot. 22(4): 273. 2009.</comment></tp:nomenclature-citation></tp:nomenclature-citation-list></tp:nomenclature><tp:treatment-sec sec-type="Distribution"><title>Distribution</title><p>TENERIFE: Santiago del Teide, centre of the village, steep slope of abandoned quarry, planted and freely escaping, 14.01.2019, <italic>F. Verloove</italic> 13447 (BR). <ext-link xmlns:xlink="http://www.w3.org/1999/xlink" ext-link-type="uri" xlink:href="https://observation.org/observation/205256471/" xlink:type="simple">https://observation.org/observation/205256471/</ext-link></p></tp:treatment-sec><tp:treatment-sec sec-type="Notes"><title>Notes</title><p><italic><tp:taxon-name><tp:taxon-name-part taxon-name-part-type="genus" reg="Eucalyptus">Eucalyptus</tp:taxon-name-part> <tp:taxon-name-part taxon-name-part-type="species" reg="camaldulensis">camaldulensis</tp:taxon-name-part></tp:taxon-name></italic> is commonly planted in the Canary Islands and relatively easily self-seeds. The plants that are usually seen have opercula which are strongly beaked; they belong to subsp. <tp:taxon-name><tp:taxon-name-part taxon-name-part-type="genus" reg="Eucalyptus"/><tp:taxon-name-part taxon-name-part-type="species" reg="camaldulensis"/><tp:taxon-name-part taxon-name-part-type="subspecies" reg="camaldulensis">camaldulensis</tp:taxon-name-part></tp:taxon-name>. In Gran Canaria, subsp. <tp:taxon-name><tp:taxon-name-part taxon-name-part-type="genus" reg="Eucalyptus"/><tp:taxon-name-part taxon-name-part-type="species" reg="camaldulensis"/><tp:taxon-name-part taxon-name-part-type="subspecies" reg="arida">arida</tp:taxon-name-part></tp:taxon-name> has also been recorded, although only as a planted tree. It is often found in mixed plantations with subsp. <tp:taxon-name><tp:taxon-name-part taxon-name-part-type="genus" reg="Eucalyptus"/><tp:taxon-name-part taxon-name-part-type="species" reg="camaldulensis"/><tp:taxon-name-part taxon-name-part-type="subspecies" reg="camaldulensis">camaldulensis</tp:taxon-name-part></tp:taxon-name> (<xref ref-type="bibr" rid="B6509234">Marrero Rodríguez 2016</xref>). It is distinguished by the mature buds that have an obtuse to rounded, not beaked, operculum.</p><p>In Santiago del Teide in Tenerife, these two subspecies are mass-planted in and on the verge of an abandoned quarry. Both are reproducing from seed.</p></tp:treatment-sec><ref-list><ref id="B6509234"><element-citation xmlns:xlink="http://www.w3.org/1999/xlink" publication-type="article" xlink:type="simple"><person-group person-group-type="author"><name name-style="western"><surname>Marrero Rodríguez</surname><given-names>Á</given-names></name></person-group><year>2016</year><article-title>Eucaliptos en Gran Canaria, identificación y corología. Hacia una reseña histórica</article-title><source>Botánica Macaronésica</source><volume>29</volume><fpage>91</fpage><lpage>137</lpage><uri xlink:type="simple">https://mdc.ulpgc.es/utils/getfile/collection/botmaca/id/279/filename/281.pdf</uri></element-citation></ref></ref-list></tp:taxon-treatment>
