# Supplementary material for: New records in vascular plants alien to Tenerife (Spain, Canary Islands)
Source: Biodivers Data J. 2021 Apr 26;9:e62878. doi: 10.3897/BDJ.9.e62878 (PMC8093187; doi:10.3897/BDJ.9.e62878)
Supplement: XML Treatment for Eucalyptus cladocalyx [file BDJ.9.e62878-treatment13.xml]

<!DOCTYPE tp:taxon-treatment
  PUBLIC "-//TaxonX//DTD Taxonomic Treatment Publishing DTD v0 20100105//EN" "tax-treatment-NSO.dtd">
<tp:taxon-treatment xmlns:tp="http://www.plazi.org/taxpub"><tp:treatment-meta><mixed-citation publication-type="journal"><person-group><name><surname>Verloove</surname><given-names>Filip</given-names></name></person-group><article-title>New records in vascular plants alien to Tenerife (Spain, Canary Islands)</article-title><source>Biodivers Data J</source><day>26</day><month>4</month><year>2021</year><volume>9</volume><pub-id pub-id-type="doi">10.3897/BDJ.9.e62878</pub-id></mixed-citation></tp:treatment-meta><tp:nomenclature><tp:taxon-name><object-id xmlns:xlink="http://www.w3.org/1999/xlink" content-type="arpha" xlink:type="simple">BE8AD6E5-750F-5C84-8E1E-FFC22C4D3586</object-id><tp:taxon-name-part taxon-name-part-type="genus">Eucalyptus</tp:taxon-name-part> <tp:taxon-name-part taxon-name-part-type="species">cladocalyx</tp:taxon-name-part></tp:taxon-name><tp:taxon-authority>F. Muell., 1852 [1853]</tp:taxon-authority><tp:nomenclature-citation-list><tp:nomenclature-citation><tp:taxon-name><object-id xmlns:xlink="http://www.w3.org/1999/xlink" content-type="arpha" xlink:type="simple">BE8AD6E5-750F-5C84-8E1E-FFC22C4D3586</object-id><tp:taxon-name-part taxon-name-part-type="genus">Eucalyptus</tp:taxon-name-part> <tp:taxon-name-part taxon-name-part-type="species">cladocalyx</tp:taxon-name-part></tp:taxon-name><comment>F. Muell., Linnaea 25(4): 388–389. 1852 [1853].</comment></tp:nomenclature-citation></tp:nomenclature-citation-list></tp:nomenclature><tp:treatment-sec sec-type="Distribution"><title>Distribution</title><p>TENERIFE: Santa Úrsula, La Quinta, rough ground, mass-planted and escaping, 15.01.2017, <italic>F. Verloove</italic> 12753 (BR); Santa Úrsula, La Quinta, <tp:taxon-name><tp:taxon-name-part taxon-name-part-type="genus" reg="Eucalyptus">Eucalyptus</tp:taxon-name-part></tp:taxon-name> woodland, planted and escaping, 08.12.2018, <italic>F. Verloove</italic> 13413 (BR). <ext-link xmlns:xlink="http://www.w3.org/1999/xlink" ext-link-type="uri" xlink:href="https://observation.org/observation/205256523/" xlink:type="simple">https://observation.org/observation/205256523/</ext-link>; <ext-link xmlns:xlink="http://www.w3.org/1999/xlink" ext-link-type="uri" xlink:href="https://observation.org/observation/205256567/" xlink:type="simple">https://observation.org/observation/205256567/</ext-link></p></tp:treatment-sec><tp:treatment-sec sec-type="Notes"><title>Notes</title><p>This species is native to parts of south-eastern South Australia. It is frequently introduced elsewhere, either as an ornamental tree, a windbreak or for timber plantations. It easily escapes from many of these plantings and is now regarded as an environmental weed in other parts of Australia. It has also naturalised overseas in southern Africa, California (U.S.A.) and Hawaii.</p><p>In the Canary Islands, this tree is known to be cultivated as was shown in an extensive overview of the genus for Gran Canaria (<xref ref-type="bibr" rid="B6509234">Marrero Rodríguez 2016</xref>). However, sexual reproduction was not yet observed for that species. In Santa Úrsula (La Quinta) in Tenerife, <italic><tp:taxon-name><tp:taxon-name-part taxon-name-part-type="genus" reg="Eucalyptus">Eucalyptus</tp:taxon-name-part> <tp:taxon-name-part taxon-name-part-type="species" reg="cladocalyx">cladocalyx</tp:taxon-name-part></tp:taxon-name></italic> is mass-planted in several localities. Saplings have been recorded on several occasions.</p></tp:treatment-sec><ref-list><ref id="B6509234"><element-citation xmlns:xlink="http://www.w3.org/1999/xlink" publication-type="article" xlink:type="simple"><person-group person-group-type="author"><name name-style="western"><surname>Marrero Rodríguez</surname><given-names>Á</given-names></name></person-group><year>2016</year><article-title>Eucaliptos en Gran Canaria, identificación y corología. Hacia una reseña histórica</article-title><source>Botánica Macaronésica</source><volume>29</volume><fpage>91</fpage><lpage>137</lpage><uri xlink:type="simple">https://mdc.ulpgc.es/utils/getfile/collection/botmaca/id/279/filename/281.pdf</uri></element-citation></ref></ref-list></tp:taxon-treatment>
