# Supplementary material for: New records in vascular plants alien to Tenerife (Spain, Canary Islands)
Source: Biodivers Data J. 2021 Apr 26;9:e62878. doi: 10.3897/BDJ.9.e62878 (PMC8093187; doi:10.3897/BDJ.9.e62878)
Supplement: XML Treatment for Euryops chrysanthemoides [file BDJ.9.e62878-treatment14.xml]

<!DOCTYPE tp:taxon-treatment
  PUBLIC "-//TaxonX//DTD Taxonomic Treatment Publishing DTD v0 20100105//EN" "tax-treatment-NSO.dtd">
<tp:taxon-treatment xmlns:tp="http://www.plazi.org/taxpub"><tp:treatment-meta><mixed-citation publication-type="journal"><person-group><name><surname>Verloove</surname><given-names>Filip</given-names></name></person-group><article-title>New records in vascular plants alien to Tenerife (Spain, Canary Islands)</article-title><source>Biodivers Data J</source><day>26</day><month>4</month><year>2021</year><volume>9</volume><pub-id pub-id-type="doi">10.3897/BDJ.9.e62878</pub-id></mixed-citation></tp:treatment-meta><tp:nomenclature><tp:taxon-name><object-id xmlns:xlink="http://www.w3.org/1999/xlink" content-type="arpha" xlink:type="simple">3B2E24BB-C69F-5442-B80D-ECB1A1CD2820</object-id><tp:taxon-name-part taxon-name-part-type="genus">Euryops</tp:taxon-name-part> <tp:taxon-name-part taxon-name-part-type="species">chrysanthemoides</tp:taxon-name-part></tp:taxon-name><tp:taxon-authority>(DC.) Nordenstam, 1968.</tp:taxon-authority><tp:nomenclature-citation-list><tp:nomenclature-citation><tp:taxon-name><object-id xmlns:xlink="http://www.w3.org/1999/xlink" content-type="arpha" xlink:type="simple">3B2E24BB-C69F-5442-B80D-ECB1A1CD2820</object-id><tp:taxon-name-part taxon-name-part-type="genus">Euryops</tp:taxon-name-part> <tp:taxon-name-part taxon-name-part-type="species">chrysanthemoides</tp:taxon-name-part></tp:taxon-name><comment>(DC.) Nordenstam, Opera Bot. 20: 365–370, f. 62C–G, 63C. 1968.</comment></tp:nomenclature-citation></tp:nomenclature-citation-list></tp:nomenclature><tp:treatment-sec sec-type="Distribution"><title>Distribution</title><p>TENERIFE: Icod de los Vinos, La Vega, TF-373 road near km 4, on top of stone (rock) wall along the road, four clumps, possibly a relic of former cultivation (?), 14.12.2019, <italic>F. Verloove</italic> 13724 (BR). <ext-link xmlns:xlink="http://www.w3.org/1999/xlink" ext-link-type="uri" xlink:href="https://observation.org/observation/205285538/" xlink:type="simple">https://observation.org/observation/205285538/</ext-link></p></tp:treatment-sec><tp:treatment-sec sec-type="Notes"><title>Notes</title><p><italic><tp:taxon-name><tp:taxon-name-part taxon-name-part-type="genus" reg="Euryops">Euryops</tp:taxon-name-part> <tp:taxon-name-part taxon-name-part-type="species" reg="chrysanthemoides">chrysanthemoides</tp:taxon-name-part></tp:taxon-name></italic> is native to the Cape Province of South Africa. It is frequently cultivated as an ornamental and easily escapes; as a result, it is also found as a weed of roadsides, disturbed areas and urban open spaces. It is sometimes considered to be an invasive species, especially in parts of Africa where it is not native (<xref ref-type="bibr" rid="B6509113">Henderson 2002</xref>, <xref ref-type="bibr" rid="B6510104">Witt and Luke 2017</xref>). It is also weedy in, for instance, Australia, New Zealand and Hawaii.</p><p>In La Vega in Tenerife, scattered bushes are growing alongside the road, on top of a rock wall. This species had not been recorded before in the Canary Islands.</p></tp:treatment-sec><ref-list><ref id="B6509113"><element-citation xmlns:xlink="http://www.w3.org/1999/xlink" publication-type="other" xlink:type="simple"><person-group person-group-type="author"><name name-style="western"><surname>Henderson</surname><given-names>L</given-names></name></person-group><year>2002</year><article-title>Problem plants in Ngorongoro Conservation Area. Final Report to the NCAA</article-title></element-citation></ref><ref id="B6510104"><element-citation xmlns:xlink="http://www.w3.org/1999/xlink" publication-type="book" xlink:type="simple"><person-group person-group-type="author"><name name-style="western"><surname>Witt</surname><given-names>A</given-names></name><name name-style="western"><surname>Luke</surname><given-names>Q</given-names></name></person-group><year>2017</year><source>Guide to the naturalized and invasive plants of Eastern Africa</source><publisher-name>CABI</publisher-name><publisher-loc>Wallingford</publisher-loc><pub-id pub-id-type="doi">10.1079/9781786392107.0000</pub-id></element-citation></ref></ref-list></tp:taxon-treatment>
