# Supplementary material for: New records in vascular plants alien to Tenerife (Spain, Canary Islands)
Source: Biodivers Data J. 2021 Apr 26;9:e62878. doi: 10.3897/BDJ.9.e62878 (PMC8093187; doi:10.3897/BDJ.9.e62878)
Supplement: XML Treatment for Ficus elastica [file BDJ.9.e62878-treatment15.xml]

<!DOCTYPE tp:taxon-treatment
  PUBLIC "-//TaxonX//DTD Taxonomic Treatment Publishing DTD v0 20100105//EN" "tax-treatment-NSO.dtd">
<tp:taxon-treatment xmlns:tp="http://www.plazi.org/taxpub"><tp:treatment-meta><mixed-citation publication-type="journal"><person-group><name><surname>Verloove</surname><given-names>Filip</given-names></name></person-group><article-title>New records in vascular plants alien to Tenerife (Spain, Canary Islands)</article-title><source>Biodivers Data J</source><day>26</day><month>4</month><year>2021</year><volume>9</volume><pub-id pub-id-type="doi">10.3897/BDJ.9.e62878</pub-id></mixed-citation></tp:treatment-meta><tp:nomenclature><tp:taxon-name><object-id xmlns:xlink="http://www.w3.org/1999/xlink" content-type="arpha" xlink:type="simple">58D57B0A-026C-5D9C-9C93-88DA727D45A3</object-id><tp:taxon-name-part taxon-name-part-type="genus">Ficus</tp:taxon-name-part> <tp:taxon-name-part taxon-name-part-type="species">elastica</tp:taxon-name-part></tp:taxon-name><tp:taxon-authority>Roxb. ex Hornem., 1819.</tp:taxon-authority><tp:nomenclature-citation-list><tp:nomenclature-citation><tp:taxon-name><object-id xmlns:xlink="http://www.w3.org/1999/xlink" content-type="arpha" xlink:type="simple">58D57B0A-026C-5D9C-9C93-88DA727D45A3</object-id><tp:taxon-name-part taxon-name-part-type="genus">Ficus</tp:taxon-name-part> <tp:taxon-name-part taxon-name-part-type="species">elastica</tp:taxon-name-part></tp:taxon-name><comment>Suppl. Hort. bot. hafn. 7. 1819.</comment></tp:nomenclature-citation></tp:nomenclature-citation-list></tp:nomenclature><tp:treatment-sec sec-type="Distribution"><title>Distribution</title><p>TENERIFE: Arona, Chayofa, barranco de la Arena S of the village, dry riverbed, a single large clone, 16.03.2016, <italic>F. Verloove</italic> 12457 (BR). <ext-link xmlns:xlink="http://www.w3.org/1999/xlink" ext-link-type="uri" xlink:href="https://observation.org/observation/205285557/" xlink:type="simple">https://observation.org/observation/205285557/</ext-link></p></tp:treatment-sec><tp:treatment-sec sec-type="Notes"><title>Notes</title><p><italic><tp:taxon-name><tp:taxon-name-part taxon-name-part-type="genus" reg="Ficus">Ficus</tp:taxon-name-part> <tp:taxon-name-part taxon-name-part-type="species" reg="elastica">elastica</tp:taxon-name-part></tp:taxon-name></italic> is native in south-eastern Asia, but one of the most frequently cultivated species of the genus. It has large, glabrous and leathery leaves and reddish stipules, 10-15 cm long that cover the terminal buds. In Chayofa, a single large clone is growing in a dried-out ravine (Fig. <xref ref-type="fig" rid="F6510151">5</xref>), probably from washed-up rhizomes or garden debris.</p><p>Several species of <italic><tp:taxon-name><tp:taxon-name-part taxon-name-part-type="genus" reg="Ficus">Ficus</tp:taxon-name-part></tp:taxon-name></italic> have been recorded in the wild in the Canary Islands, especially <italic><tp:taxon-name><tp:taxon-name-part taxon-name-part-type="genus" reg="Ficus">F.</tp:taxon-name-part> <tp:taxon-name-part taxon-name-part-type="species" reg="microcarpa">microcarpa</tp:taxon-name-part></tp:taxon-name></italic> and (to a lesser extent) <italic><tp:taxon-name><tp:taxon-name-part taxon-name-part-type="genus" reg="Ficus">F.</tp:taxon-name-part> <tp:taxon-name-part taxon-name-part-type="species" reg="lyrata">lyrata</tp:taxon-name-part></tp:taxon-name></italic> and <italic><tp:taxon-name><tp:taxon-name-part taxon-name-part-type="genus" reg="Ficus">F.</tp:taxon-name-part> <tp:taxon-name-part taxon-name-part-type="species" reg="rubiginosa">rubiginosa</tp:taxon-name-part></tp:taxon-name></italic> and these are increasing lately. <italic><tp:taxon-name><tp:taxon-name-part taxon-name-part-type="genus" reg="Ficus">F.</tp:taxon-name-part> <tp:taxon-name-part taxon-name-part-type="species" reg="elastica">elastica</tp:taxon-name-part></tp:taxon-name></italic> is reported here for the first time. Despite being commonly grown, it is only rarely observed as an escape, for instance, in Florida in the United States (<xref ref-type="bibr" rid="B6510112">Wunderlin 1997</xref>). In some areas, it has naturalised or even become invasive, although this entirely depends on whether its specialist pollinator wasp has also been introduced to the area (<xref ref-type="bibr" rid="B6509676">Starr et al. 2003</xref>).</p></tp:treatment-sec><tp:treatment-sec><!--Section generated to contain objects referenced in tp:taxon-treatment.--><fig id="F6510151" position="float" orientation="portrait"><object-id xmlns:xlink="http://www.w3.org/1999/xlink" content-type="arpha" xlink:type="simple">7E040B3A-2B61-5853-9657-662A02A5F358</object-id><object-id xmlns:xlink="http://www.w3.org/1999/xlink" content-type="doi" xlink:type="simple">10.3897/BDJ.9.e62878.figure5</object-id><label>Figure 5.</label><caption><p><italic><tp:taxon-name><tp:taxon-name-part taxon-name-part-type="genus" reg="Ficus">Ficus</tp:taxon-name-part> <tp:taxon-name-part taxon-name-part-type="species" reg="elastica">elastica</tp:taxon-name-part></tp:taxon-name></italic>, Arona (Chayofa), March 2016.</p></caption><graphic xmlns:xlink="http://www.w3.org/1999/xlink" xlink:href="bdj-09-e62878-g005.jpg" position="float" id="oo_494346.JPG" orientation="portrait" xlink:type="simple"><uri content-type="original_file" xlink:type="simple">https://binary.pensoft.net/fig/494346</uri></graphic></fig></tp:treatment-sec><ref-list><ref id="B6510112"><element-citation xmlns:xlink="http://www.w3.org/1999/xlink" publication-type="chapter" xlink:type="simple"><person-group person-group-type="author"><name name-style="western"><surname>Wunderlin</surname><given-names>RP</given-names></name></person-group><year>1997</year><chapter-title><tp:taxon-name>
              <tp:taxon-name-part taxon-name-part-type="family">Moraceae</tp:taxon-name-part>
            </tp:taxon-name></chapter-title><person-group person-group-type="editor"><name name-style="western"><surname>Committee</surname><given-names>Flora of North America Editorial</given-names></name></person-group><source>Flora of North America North of Mexico</source><volume>3</volume><publisher-name>Oxford University Press</publisher-name><publisher-loc>New York</publisher-loc><size units="page">388-399</size></element-citation></ref><ref id="B6509676"><element-citation xmlns:xlink="http://www.w3.org/1999/xlink" publication-type="website" xlink:type="simple"><person-group person-group-type="author"><name name-style="western"><surname>Starr</surname><given-names>F</given-names></name><name name-style="western"><surname>Starr</surname><given-names>K</given-names></name><name name-style="western"><surname>Loope</surname><given-names>L</given-names></name></person-group><article-title><tp:taxon-name><tp:taxon-name-part taxon-name-part-type="genus" reg="Ficus">Ficus</tp:taxon-name-part> <tp:taxon-name-part taxon-name-part-type="species" reg="elastica">elastica</tp:taxon-name-part></tp:taxon-name>: Indian rubber tree</article-title><uri xlink:type="simple">http://www.hear.org/starr/hiplants/reports/pdf/ficus_elastica.pdf</uri><date-in-citation content-type="access-date">2020-12-31T00:00:00+02:00</date-in-citation></element-citation></ref></ref-list></tp:taxon-treatment>
