# Supplementary material for: New records in vascular plants alien to Tenerife (Spain, Canary Islands)
Source: Biodivers Data J. 2021 Apr 26;9:e62878. doi: 10.3897/BDJ.9.e62878 (PMC8093187; doi:10.3897/BDJ.9.e62878)
Supplement: XML Treatment for Lemna minuta [file BDJ.9.e62878-treatment16.xml]

<!DOCTYPE tp:taxon-treatment
  PUBLIC "-//TaxonX//DTD Taxonomic Treatment Publishing DTD v0 20100105//EN" "tax-treatment-NSO.dtd">
<tp:taxon-treatment xmlns:tp="http://www.plazi.org/taxpub"><tp:treatment-meta><mixed-citation publication-type="journal"><person-group><name><surname>Verloove</surname><given-names>Filip</given-names></name></person-group><article-title>New records in vascular plants alien to Tenerife (Spain, Canary Islands)</article-title><source>Biodivers Data J</source><day>26</day><month>4</month><year>2021</year><volume>9</volume><pub-id pub-id-type="doi">10.3897/BDJ.9.e62878</pub-id></mixed-citation></tp:treatment-meta><tp:nomenclature><tp:taxon-name><object-id xmlns:xlink="http://www.w3.org/1999/xlink" content-type="arpha" xlink:type="simple">958492D4-4DF3-501D-9A0C-B24E3F4EE647</object-id><tp:taxon-name-part taxon-name-part-type="genus">Lemna</tp:taxon-name-part> <tp:taxon-name-part taxon-name-part-type="species">minuta</tp:taxon-name-part></tp:taxon-name><tp:taxon-authority>Kunth, 1815 [1816].</tp:taxon-authority><tp:nomenclature-citation-list><tp:nomenclature-citation><tp:taxon-name><object-id xmlns:xlink="http://www.w3.org/1999/xlink" content-type="arpha" xlink:type="simple">958492D4-4DF3-501D-9A0C-B24E3F4EE647</object-id><tp:taxon-name-part taxon-name-part-type="genus">Lemna</tp:taxon-name-part> <tp:taxon-name-part taxon-name-part-type="species">minuta</tp:taxon-name-part></tp:taxon-name><comment>Nov. Gen. Spec. (quarto ed.) 1: 372. 1815 [1816].</comment></tp:nomenclature-citation></tp:nomenclature-citation-list></tp:nomenclature><tp:treatment-sec sec-type="Distribution"><title>Distribution</title><p>TENERIFE: Santa Úrsula, La Quinta, seepage area, 11.12.2018, <italic>F. Verloove</italic> s.c. <ext-link xmlns:xlink="http://www.w3.org/1999/xlink" ext-link-type="uri" xlink:href="https://observation.org/observation/205285824/" xlink:type="simple">https://observation.org/observation/205285824/</ext-link></p></tp:treatment-sec><tp:treatment-sec sec-type="Notes"><title>Notes</title><p>This American duckweed is a recent newcomer in the flora of the Canary Islands. It was first reported from several localities in Gran Canaria (<xref ref-type="bibr" rid="B6509955">Verloove 2013</xref>, <xref ref-type="bibr" rid="B6509509">Salas-Pascual and Quintana Vega 2016</xref>), subsequently also from La Palma (<xref ref-type="bibr" rid="B6509407">Otto and Verloove 2020</xref>). It is a naturalised weed that also occurs in natural habitats. As it strongly resembles <italic><tp:taxon-name><tp:taxon-name-part taxon-name-part-type="genus" reg="Lemna">L.</tp:taxon-name-part> <tp:taxon-name-part taxon-name-part-type="species" reg="minor">minor</tp:taxon-name-part></tp:taxon-name></italic> L., it is undoubtedly overlooked. <italic><tp:taxon-name><tp:taxon-name-part taxon-name-part-type="genus" reg="Lemna">L.</tp:taxon-name-part> <tp:taxon-name-part taxon-name-part-type="species" reg="minuta">minuta</tp:taxon-name-part></tp:taxon-name></italic> is differentiated from the latter, based on the smaller fronds (even the largest are less than 3 mm long) with a single, slightly raised vein.</p><p>In La Quinta, a small population was discovered in a seepage zone in 2018. It should be looked for elsewhere in the northern part of the Island.</p><p><italic><tp:taxon-name><tp:taxon-name-part taxon-name-part-type="genus" reg="Lemna">Lemna</tp:taxon-name-part> <tp:taxon-name-part taxon-name-part-type="species" reg="minuta">minuta</tp:taxon-name-part></tp:taxon-name></italic> is a well-known transformer species throughout the invaded range (<xref ref-type="bibr" rid="B6509416">Paolacci et al. 2018</xref>).</p></tp:treatment-sec><ref-list><ref id="B6509955"><element-citation xmlns:xlink="http://www.w3.org/1999/xlink" publication-type="article" xlink:type="simple"><person-group person-group-type="author"><name name-style="western"><surname>Verloove</surname><given-names>F</given-names></name></person-group><year>2013</year><article-title>New xenophytes from Gran Canaria (Canary Islands, Spain), with emphasis on naturalized and (potentially) invasive species</article-title><source>Collectanea Botanica</source><volume>32</volume><fpage>59</fpage><lpage>82</lpage><uri xlink:type="simple">https://dialnet.unirioja.es/servlet/articulo?codigo=4981289</uri></element-citation></ref><ref id="B6509509"><element-citation xmlns:xlink="http://www.w3.org/1999/xlink" publication-type="article" xlink:type="simple"><person-group person-group-type="author"><name name-style="western"><surname>Salas-Pascual</surname><given-names>M</given-names></name><name name-style="western"><surname>Quintana Vega</surname><given-names>G</given-names></name></person-group><year>2016</year><article-title><italic><tp:taxon-name><tp:taxon-name-part taxon-name-part-type="genus" reg="Salvinia">Salvinia</tp:taxon-name-part> <tp:taxon-name-part taxon-name-part-type="species" reg="molesta">molesta</tp:taxon-name-part></tp:taxon-name></italic> D. S. Mitch. (<tp:taxon-name><tp:taxon-name-part taxon-name-part-type="family">Salviniaceae</tp:taxon-name-part></tp:taxon-name>), nueva cita para Canarias y España</article-title><source>Botánica Macaronésica</source><volume>29</volume><fpage>73</fpage><lpage>81</lpage><uri xlink:type="simple">https://dialnet.unirioja.es/servlet/articulo?codigo=5781294</uri></element-citation></ref><ref id="B6509407"><element-citation xmlns:xlink="http://www.w3.org/1999/xlink" publication-type="article" xlink:type="simple"><person-group person-group-type="author"><name name-style="western"><surname>Otto</surname><given-names>R</given-names></name><name name-style="western"><surname>Verloove</surname><given-names>F</given-names></name></person-group><year>2020</year><article-title>New xenophytes from La Palma (Canary Islands, Spain), with emphasis on naturalized and (potentially) invasive species – Part 3</article-title><source>Collectanea Botanica</source><volume>39</volume><pub-id pub-id-type="doi">10.3989/collectbot.2020.v39.002</pub-id></element-citation></ref><ref id="B6509416"><element-citation xmlns:xlink="http://www.w3.org/1999/xlink" publication-type="article" xlink:type="simple"><person-group person-group-type="author"><name name-style="western"><surname>Paolacci</surname><given-names>S</given-names></name><name name-style="western"><surname>Harrison</surname><given-names>S</given-names></name><name name-style="western"><surname>Jansen</surname><given-names>M A K</given-names></name></person-group><year>2018</year><article-title>The invasive duckweed <italic><tp:taxon-name><tp:taxon-name-part taxon-name-part-type="genus" reg="Lemna">Lemna</tp:taxon-name-part> <tp:taxon-name-part taxon-name-part-type="species" reg="minuta">minuta</tp:taxon-name-part></tp:taxon-name></italic> Kunth displays a different light utilisation strategy than native <italic><tp:taxon-name><tp:taxon-name-part taxon-name-part-type="genus" reg="Lemna">Lemna</tp:taxon-name-part> <tp:taxon-name-part taxon-name-part-type="species" reg="minor">minor</tp:taxon-name-part></tp:taxon-name></italic> Linnaeus</article-title><source>Aquatic Botany</source><volume>146</volume><fpage>8</fpage><lpage>14</lpage><pub-id pub-id-type="doi">10.1016/j.aquabot.2018.01.002</pub-id></element-citation></ref></ref-list></tp:taxon-treatment>
