# Supplementary material for: New records in vascular plants alien to Tenerife (Spain, Canary Islands)
Source: Biodivers Data J. 2021 Apr 26;9:e62878. doi: 10.3897/BDJ.9.e62878 (PMC8093187; doi:10.3897/BDJ.9.e62878)
Supplement: XML Treatment for Lippia alba [file BDJ.9.e62878-treatment17.xml]

<!DOCTYPE tp:taxon-treatment
  PUBLIC "-//TaxonX//DTD Taxonomic Treatment Publishing DTD v0 20100105//EN" "tax-treatment-NSO.dtd">
<tp:taxon-treatment xmlns:tp="http://www.plazi.org/taxpub"><tp:treatment-meta><mixed-citation publication-type="journal"><person-group><name><surname>Verloove</surname><given-names>Filip</given-names></name></person-group><article-title>New records in vascular plants alien to Tenerife (Spain, Canary Islands)</article-title><source>Biodivers Data J</source><day>26</day><month>4</month><year>2021</year><volume>9</volume><pub-id pub-id-type="doi">10.3897/BDJ.9.e62878</pub-id></mixed-citation></tp:treatment-meta><tp:nomenclature><tp:taxon-name><object-id xmlns:xlink="http://www.w3.org/1999/xlink" content-type="arpha" xlink:type="simple">FC2705AD-578D-5101-BDF6-82985BC3A59F</object-id><tp:taxon-name-part taxon-name-part-type="genus">Lippia</tp:taxon-name-part> <tp:taxon-name-part taxon-name-part-type="species">alba</tp:taxon-name-part></tp:taxon-name><tp:taxon-authority>(Mill.) N.E. Br. ex Britton &amp; P. Wilson, 1925.</tp:taxon-authority><tp:nomenclature-citation-list><tp:nomenclature-citation><tp:taxon-name><object-id xmlns:xlink="http://www.w3.org/1999/xlink" content-type="arpha" xlink:type="simple">FC2705AD-578D-5101-BDF6-82985BC3A59F</object-id><tp:taxon-name-part taxon-name-part-type="genus">Lippia</tp:taxon-name-part> <tp:taxon-name-part taxon-name-part-type="species">alba</tp:taxon-name-part></tp:taxon-name><comment>Bot. Porto Rico 6(1): 141. 1925.</comment></tp:nomenclature-citation></tp:nomenclature-citation-list></tp:nomenclature><tp:treatment-sec sec-type="Distribution"><title>Distribution</title><p>TENERIFE: Guía de Isora, Playa de San Juan, SE of the village, shallow, dry barranco, a single shrub, relic of former plantation (?), 14.01.2019, <italic>F. Verloove</italic> 13438 (BR); Santa Cruz de Tenerife, San Andrés, Barranco de San Andrés, dry gravelly riverbed, two young shrubs, self-sown, 22.12.2019, <italic>F. Verloove</italic> 13738 (BR).<ext-link xmlns:xlink="http://www.w3.org/1999/xlink" ext-link-type="uri" xlink:href="https://observation.org/observation/205285935/" xlink:type="simple">https://observation.org/observation/205285935/</ext-link>; <ext-link xmlns:xlink="http://www.w3.org/1999/xlink" ext-link-type="uri" xlink:href="https://observation.org/observation/205286074/" xlink:type="simple">https://observation.org/observation/205286074/</ext-link></p></tp:treatment-sec><tp:treatment-sec sec-type="Notes"><title>Notes</title><p><italic><tp:taxon-name><tp:taxon-name-part taxon-name-part-type="genus" reg="Lippia">Lippia</tp:taxon-name-part> <tp:taxon-name-part taxon-name-part-type="species" reg="alba">alba</tp:taxon-name-part></tp:taxon-name></italic> is native to southern Texas (U.S.A.), Mexico, the Caribbean, Central America and South America. It is widely cultivated as an ornamental or for its aromatic foliage. In places where it was formerly introduced, it relatively easily naturalises, for instance, in Australia (<xref ref-type="bibr" rid="B6509370">Munir 1993</xref>). In Europe, it was recently reported for the first time from a single locality in Portugal (<xref ref-type="bibr" rid="B6510000">Verloove and Alves 2016</xref>).</p><p>In 2019, this species was recorded in two localities in Tenerife. In Playa de San Juan, a single shrub grows in a very shallow, dried-out ravine. It may be a mere relic of former cultivation there. In a second locality, in San Andrés, however, two young, obviously self-sown shrubs were found growing on the gravel of the dry riverbed (Fig. <xref ref-type="fig" rid="F6510155">6</xref>).</p></tp:treatment-sec><tp:treatment-sec><!--Section generated to contain objects referenced in tp:taxon-treatment.--><fig id="F6510155" position="float" orientation="portrait"><object-id xmlns:xlink="http://www.w3.org/1999/xlink" content-type="arpha" xlink:type="simple">14A40E71-3FA1-5E96-BF15-1AEB55D1EBBF</object-id><object-id xmlns:xlink="http://www.w3.org/1999/xlink" content-type="doi" xlink:type="simple">10.3897/BDJ.9.e62878.figure6</object-id><label>Figure 6.</label><caption><p><italic><tp:taxon-name><tp:taxon-name-part taxon-name-part-type="genus" reg="Lippia">Lippia</tp:taxon-name-part> <tp:taxon-name-part taxon-name-part-type="species" reg="alba">alba</tp:taxon-name-part></tp:taxon-name></italic>, Santa Cruz de Tenerife (San Andrés), December 2019.</p></caption><graphic xmlns:xlink="http://www.w3.org/1999/xlink" xlink:href="bdj-09-e62878-g006.jpg" position="float" id="oo_494347.JPG" orientation="portrait" xlink:type="simple"><uri content-type="original_file" xlink:type="simple">https://binary.pensoft.net/fig/494347</uri></graphic></fig></tp:treatment-sec><ref-list><ref id="B6509370"><element-citation xmlns:xlink="http://www.w3.org/1999/xlink" publication-type="article" xlink:type="simple"><person-group person-group-type="author"><name name-style="western"><surname>Munir</surname><given-names>AA</given-names></name></person-group><year>1993</year><article-title>A taxonomic revision of the genus <italic><tp:taxon-name><tp:taxon-name-part taxon-name-part-type="genus" reg="Lippia">Lippia</tp:taxon-name-part></tp:taxon-name></italic> [Houst. ex] Linn. (Verbenacae) in Australia</article-title><source>Journal of the Adelaide Botanic Gardens</source><volume>15</volume><issue>2</issue><fpage>129</fpage><lpage>145</lpage></element-citation></ref><ref id="B6510000"><element-citation xmlns:xlink="http://www.w3.org/1999/xlink" publication-type="article" xlink:type="simple"><person-group person-group-type="author"><name name-style="western"><surname>Verloove</surname><given-names>F</given-names></name><name name-style="western"><surname>Alves</surname><given-names>P</given-names></name></person-group><year>2016</year><article-title>New vascular plant records for the western part of the Iberian Peninsula (Portugal and Spain)</article-title><source>Folia Botanica Extremadurensis</source><volume>10</volume><fpage>5</fpage><lpage>23</lpage></element-citation></ref></ref-list></tp:taxon-treatment>
