# Supplementary material for: New records in vascular plants alien to Tenerife (Spain, Canary Islands)
Source: Biodivers Data J. 2021 Apr 26;9:e62878. doi: 10.3897/BDJ.9.e62878 (PMC8093187; doi:10.3897/BDJ.9.e62878)
Supplement: XML Treatment for Malvastrum corchorifolium [file BDJ.9.e62878-treatment18.xml]

<!DOCTYPE tp:taxon-treatment
  PUBLIC "-//TaxonX//DTD Taxonomic Treatment Publishing DTD v0 20100105//EN" "tax-treatment-NSO.dtd">
<tp:taxon-treatment xmlns:tp="http://www.plazi.org/taxpub"><tp:treatment-meta><mixed-citation publication-type="journal"><person-group><name><surname>Verloove</surname><given-names>Filip</given-names></name></person-group><article-title>New records in vascular plants alien to Tenerife (Spain, Canary Islands)</article-title><source>Biodivers Data J</source><day>26</day><month>4</month><year>2021</year><volume>9</volume><pub-id pub-id-type="doi">10.3897/BDJ.9.e62878</pub-id></mixed-citation></tp:treatment-meta><tp:nomenclature><tp:taxon-name><object-id xmlns:xlink="http://www.w3.org/1999/xlink" content-type="arpha" xlink:type="simple">93673297-6263-50B2-8AAD-DA64A2200D61</object-id><tp:taxon-name-part taxon-name-part-type="genus">Malvastrum</tp:taxon-name-part> <tp:taxon-name-part taxon-name-part-type="species">corchorifolium</tp:taxon-name-part></tp:taxon-name><tp:taxon-authority>(Desr.) Britton ex Small, 1913.</tp:taxon-authority><tp:nomenclature-citation-list><tp:nomenclature-citation><tp:taxon-name><object-id xmlns:xlink="http://www.w3.org/1999/xlink" content-type="arpha" xlink:type="simple">93673297-6263-50B2-8AAD-DA64A2200D61</object-id><tp:taxon-name-part taxon-name-part-type="genus">Malvastrum</tp:taxon-name-part> <tp:taxon-name-part taxon-name-part-type="species">corchorifolium</tp:taxon-name-part></tp:taxon-name><comment>Fl. Miami 119. 1913.</comment></tp:nomenclature-citation></tp:nomenclature-citation-list></tp:nomenclature><tp:treatment-sec sec-type="Distribution"><title>Distribution</title><p>TENERIFE: Granadilla de Abona, El Médano, beach, barranco de los Calderones, from sewage sludge, a single individual, 14.11.2016, <italic>F. Verloove</italic> 12680 (BR, LPA). <ext-link xmlns:xlink="http://www.w3.org/1999/xlink" ext-link-type="uri" xlink:href="https://observation.org/observation/205286307/" xlink:type="simple">https://observation.org/observation/205286307/</ext-link></p></tp:treatment-sec><tp:treatment-sec sec-type="Notes"><title>Notes</title><p>This species is native to Mexico, the West Indies, Central America and Florida in the U.S.A. It is weedy and often encountered elsewhere in the subtropics, for instance, in Africa (Ghana), but also in the Canary Islands. In La Palma, it was reported for the first time by <xref ref-type="bibr" rid="B6509593">Santos Guerra et al. (2013)</xref>, whereas <xref ref-type="bibr" rid="B6509195">Kunkel (1968)</xref> already reported it from San Lorenzo in Gran Canaria a long time ago. The latter occurrence was apparently overlooked by <xref ref-type="bibr" rid="B6456181">Acebes Ginovés et al. (2010)</xref>.</p><p>The <italic><tp:taxon-name><tp:taxon-name-part taxon-name-part-type="genus" reg="Malvastrum">Malvastrum</tp:taxon-name-part></tp:taxon-name></italic> weed, usually seen in the Canary Islands, for instance, in Gran Canaria where it is relatively frequent and much increasing lately, is <italic><tp:taxon-name><tp:taxon-name-part taxon-name-part-type="genus" reg="Malvastrum">M.</tp:taxon-name-part> <tp:taxon-name-part taxon-name-part-type="species" reg="coromandelianum">coromandelianum</tp:taxon-name-part></tp:taxon-name></italic> (L.) Garcke. None of these two species has been reported before from Tenerife. In El Médano, a single individual of <italic><tp:taxon-name><tp:taxon-name-part taxon-name-part-type="genus" reg="Malvastrum">M.</tp:taxon-name-part> <tp:taxon-name-part taxon-name-part-type="species" reg="corchorifolium">corchorifolium</tp:taxon-name-part></tp:taxon-name></italic> was observed in November 2016. The plant grew on the beach in a cumulation area of sewage sludge, along with tomatoes and other plants that germinated from the sewage water. It was no longer seen in the intervening years.</p><p>In general appearance <italic><tp:taxon-name><tp:taxon-name-part taxon-name-part-type="genus" reg="Malvastrum">Malvastrum</tp:taxon-name-part> <tp:taxon-name-part taxon-name-part-type="species" reg="corchorifolium">corchorifolium</tp:taxon-name-part></tp:taxon-name></italic> resembles <italic><tp:taxon-name><tp:taxon-name-part taxon-name-part-type="genus" reg="Malvastrum">M.</tp:taxon-name-part> <tp:taxon-name-part taxon-name-part-type="species" reg="coromandelianum">coromandelianum</tp:taxon-name-part></tp:taxon-name></italic> a lot (it probably is a hybrid of it). However, its mature carpels are muticous or have at most a blunt apical protuberance less than 0.2 mm long, whereas in the latter, mericarps are clearly aristate.</p></tp:treatment-sec><ref-list><ref id="B6509593"><element-citation xmlns:xlink="http://www.w3.org/1999/xlink" publication-type="article" xlink:type="simple"><person-group person-group-type="author"><name name-style="western"><surname>Santos Guerra</surname><given-names>A</given-names></name><name name-style="western"><surname>Reyes Betancort</surname><given-names>J A</given-names></name><name name-style="western"><surname>Padrón Mederos</surname><given-names>M A</given-names></name><name name-style="western"><surname>Mesa Coello</surname><given-names>R</given-names></name></person-group><year>2013</year><article-title>Plantas poco o nada conocidas de la flora vascular silvestre de las Islas Canarias</article-title><source>Botanica Complutensis</source><volume>37</volume><fpage>99</fpage><lpage>108</lpage><pub-id pub-id-type="doi">10.5209/rev_BOCM.2013.v37.42274</pub-id></element-citation></ref><ref id="B6509195"><element-citation xmlns:xlink="http://www.w3.org/1999/xlink" publication-type="article" xlink:type="simple"><person-group person-group-type="author"><name name-style="western"><surname>Kunkel</surname><given-names>G</given-names></name></person-group><year>1968</year><article-title>Nuevas plantas para la flora Canaria</article-title><source>Cuadernos de Botánica Canaria</source><volume>3</volume><fpage>57</fpage><lpage>58</lpage><uri xlink:type="simple">https://mdc.ulpgc.es/cdm/singleitem/collection/cbotanica/id/87/rec/8</uri></element-citation></ref><ref id="B6456181"><element-citation xmlns:xlink="http://www.w3.org/1999/xlink" publication-type="chapter" xlink:type="simple"><person-group person-group-type="author"><name name-style="western"><surname>Acebes Ginovés</surname><given-names>J R</given-names></name><name name-style="western"><surname>León Arencibia</surname><given-names>M C</given-names></name><name name-style="western"><surname>Rodríguez Navarro</surname><given-names>M L</given-names></name><etal/></person-group><year>2010</year><chapter-title><tp:taxon-name><tp:taxon-name-part taxon-name-part-type="phylum">Pteridophyta</tp:taxon-name-part></tp:taxon-name>, <tp:taxon-name><tp:taxon-name-part taxon-name-part-type="phylum">Spermatophyta</tp:taxon-name-part></tp:taxon-name>.</chapter-title><person-group person-group-type="editor"><name name-style="western"><surname>Arechavaleta</surname><given-names>M.</given-names></name><name name-style="western"><surname>Rodríguez</surname><given-names>S.</given-names></name><name name-style="western"><surname>Zurita</surname><given-names>N.</given-names></name><name name-style="western"><surname>García</surname><given-names>A.</given-names></name></person-group><source>Lista de especies silvestres de Canarias. Hongos, plantas y animales terrestres.</source><publisher-name>Gobierno de Canarias</publisher-name><publisher-loc>La Laguna</publisher-loc><size units="page">119-172</size></element-citation></ref></ref-list></tp:taxon-treatment>
