# Supplementary material for: New records in vascular plants alien to Tenerife (Spain, Canary Islands)
Source: Biodivers Data J. 2021 Apr 26;9:e62878. doi: 10.3897/BDJ.9.e62878 (PMC8093187; doi:10.3897/BDJ.9.e62878)
Supplement: XML Treatment for Pavonia sepioides [file BDJ.9.e62878-treatment19.xml]

<!DOCTYPE tp:taxon-treatment
  PUBLIC "-//TaxonX//DTD Taxonomic Treatment Publishing DTD v0 20100105//EN" "tax-treatment-NSO.dtd">
<tp:taxon-treatment xmlns:tp="http://www.plazi.org/taxpub"><tp:treatment-meta><mixed-citation publication-type="journal"><person-group><name><surname>Verloove</surname><given-names>Filip</given-names></name></person-group><article-title>New records in vascular plants alien to Tenerife (Spain, Canary Islands)</article-title><source>Biodivers Data J</source><day>26</day><month>4</month><year>2021</year><volume>9</volume><pub-id pub-id-type="doi">10.3897/BDJ.9.e62878</pub-id></mixed-citation></tp:treatment-meta><tp:nomenclature><tp:taxon-name><object-id xmlns:xlink="http://www.w3.org/1999/xlink" content-type="arpha" xlink:type="simple">CC987561-7F2C-5C2E-B3D3-64B283658FAB</object-id><tp:taxon-name-part taxon-name-part-type="genus">Pavonia</tp:taxon-name-part> <tp:taxon-name-part taxon-name-part-type="species">sepioides</tp:taxon-name-part></tp:taxon-name><tp:taxon-authority>Fryxell &amp; Krapov., 1999.</tp:taxon-authority><tp:nomenclature-citation-list><tp:nomenclature-citation><tp:taxon-name><object-id xmlns:xlink="http://www.w3.org/1999/xlink" content-type="arpha" xlink:type="simple">CC987561-7F2C-5C2E-B3D3-64B283658FAB</object-id><tp:taxon-name-part taxon-name-part-type="genus">Pavonia</tp:taxon-name-part> <tp:taxon-name-part taxon-name-part-type="species">sepioides</tp:taxon-name-part></tp:taxon-name><comment>Fl. Neotrop., Monogr. 76: 221–222, f. 73. 1999.</comment></tp:nomenclature-citation></tp:nomenclature-citation-list></tp:nomenclature><tp:treatment-sec sec-type="Distribution"><title>Distribution</title><p>TENERIFE: Puerto de la Cruz, Calle Camelia, foot of fence of Hotel Botanico, ca. 10-15 individuals, 15.12.2019, <italic>F. Verloove</italic> 13733 (BR). <ext-link xmlns:xlink="http://www.w3.org/1999/xlink" ext-link-type="uri" xlink:href="https://observation.org/observation/205286366/" xlink:type="simple">https://observation.org/observation/205286366/</ext-link></p></tp:treatment-sec><tp:treatment-sec sec-type="Notes"><title>Notes</title><p><italic><tp:taxon-name><tp:taxon-name-part taxon-name-part-type="genus" reg="Pavonia">Pavonia</tp:taxon-name-part> <tp:taxon-name-part taxon-name-part-type="species" reg="sepioides">sepioides</tp:taxon-name-part></tp:taxon-name></italic> naturally occurs in Bolivia, Colombia, Ecuador and Venezuela. It was only recently described (<xref ref-type="bibr" rid="B6510181">Fryxell 1999</xref>) as a segregate of <italic><tp:taxon-name><tp:taxon-name-part taxon-name-part-type="genus" reg="Pavonia">P.</tp:taxon-name-part> <tp:taxon-name-part taxon-name-part-type="species" reg="sepium">sepium</tp:taxon-name-part></tp:taxon-name></italic> A. St.-Hil., a more southern species with its main distribution in Brazil and neighbouring territories. These two species, as well as <italic><tp:taxon-name><tp:taxon-name-part taxon-name-part-type="genus" reg="Pavonia">P.</tp:taxon-name-part> <tp:taxon-name-part taxon-name-part-type="species" reg="spinifex">spinifex</tp:taxon-name-part></tp:taxon-name></italic> (L.) Cav., belong to <tp:taxon-name><tp:taxon-name-part taxon-name-part-type="genus" reg="Pavonia">Pavonia</tp:taxon-name-part> <tp:taxon-name-part taxon-name-part-type="infraspecific-rank">sect.</tp:taxon-name-part> <tp:taxon-name-part taxon-name-part-type="section" reg="Urenoideae">Urenoideae</tp:taxon-name-part></tp:taxon-name> A. St.-Hil. and are not easily distinguished. They are sometimes grown as ornamentals, especially in the subtropics and tropics, although probably not frequently so (none is mentioned, for instance, by <xref ref-type="bibr" rid="B6508904">Bird 2011</xref>, but see <xref ref-type="bibr" rid="B6509172">Huxley (1999)</xref>. Some are also found as weeds (<xref ref-type="bibr" rid="B6509138">Holm et al. 1979</xref>, <xref ref-type="bibr" rid="B6509474">Randall 2017</xref>). <italic><tp:taxon-name><tp:taxon-name-part taxon-name-part-type="genus" reg="Pavonia">P.</tp:taxon-name-part> <tp:taxon-name-part taxon-name-part-type="species" reg="spinifex">spinifex</tp:taxon-name-part></tp:taxon-name></italic> is probably most widely grown (e.g. <xref ref-type="bibr" rid="B6509544">Sánchez de Lorenzo Cáceres 2000</xref>). It has large flowers 40-70 mm across and ovate leaves with cordate bases (<xref ref-type="bibr" rid="B6510181">Fryxell 1999</xref>), unlike the plants recently found in Tenerife. These have narrowly lanceolate leaves and much smaller flowers. They correspond with the species formerly named <italic><tp:taxon-name><tp:taxon-name-part taxon-name-part-type="genus" reg="Pavonia">P.</tp:taxon-name-part> <tp:taxon-name-part taxon-name-part-type="species" reg="sepium">sepium</tp:taxon-name-part></tp:taxon-name></italic>. <xref ref-type="bibr" rid="B6510181">Fryxell (1999)</xref> segregated plants from northern South America as <italic><tp:taxon-name><tp:taxon-name-part taxon-name-part-type="genus" reg="Pavonia">P.</tp:taxon-name-part> <tp:taxon-name-part taxon-name-part-type="species" reg="sepioides">sepioides</tp:taxon-name-part></tp:taxon-name></italic>. With the exception of the presence of a few hair tufts in the axils of the nerves of the lower leaf surface in <italic><tp:taxon-name><tp:taxon-name-part taxon-name-part-type="genus" reg="Pavonia">P.</tp:taxon-name-part> <tp:taxon-name-part taxon-name-part-type="species" reg="sepium">sepium</tp:taxon-name-part></tp:taxon-name></italic>, these two species largely overlap in all further character states. These hair tufts are not seen in the Tenerife plant material and, for this reason, they are here ascribed to <italic><tp:taxon-name><tp:taxon-name-part taxon-name-part-type="genus" reg="Pavonia">P.</tp:taxon-name-part> <tp:taxon-name-part taxon-name-part-type="species" reg="sepioides">sepioides</tp:taxon-name-part></tp:taxon-name></italic>. It probably is not a coincidence that escaped and locally-naturalised plants in tropical East Africa (Uganda) were also attributed to that species (<xref ref-type="bibr" rid="B6509933">Verdcourt and Mwachala 2009</xref>). '<italic><tp:taxon-name><tp:taxon-name-part taxon-name-part-type="genus" reg="Pavonia">P.</tp:taxon-name-part> <tp:taxon-name-part taxon-name-part-type="species" reg="sepium">sepium</tp:taxon-name-part></tp:taxon-name></italic>' has reportedly been known as a garden ornamental in Tenerife (<xref ref-type="bibr" rid="B6755141">Reyes Betancort and Pérez-de-Paz 2000</xref>). From Portugal, '<italic><tp:taxon-name><tp:taxon-name-part taxon-name-part-type="genus" reg="Pavonia">P.</tp:taxon-name-part> <tp:taxon-name-part taxon-name-part-type="species" reg="sepium">sepium</tp:taxon-name-part></tp:taxon-name></italic>' was recently reported by <xref ref-type="bibr" rid="B6456203">Almeida de and Freitas (2012)</xref>. The species escaped from a Botanic Garden in Lisbon and exhibits invasive behaviour (<xref ref-type="bibr" rid="B6508971">Forte et al. 2011</xref>).</p><p>The provenance of the plants observed in Tenerife is unknown. They grow relatively near to the Botanic Garden and on the verge of a hotel garden (foot of fence, covered in <italic><tp:taxon-name><tp:taxon-name-part taxon-name-part-type="genus" reg="Pyrostegia">Pyrostegia</tp:taxon-name-part> <tp:taxon-name-part taxon-name-part-type="species" reg="venusta">venusta</tp:taxon-name-part></tp:taxon-name></italic>) and may have escaped from one of these (Fig. <xref ref-type="fig" rid="F6510159">7</xref>). On the other hand, the fruits are long-spined and retrorsely barbed and therefore easily attach to clothing and fur. As a result, species of section <tp:taxon-name><tp:taxon-name-part taxon-name-part-type="genus" reg="Pavonia"/><tp:taxon-name-part taxon-name-part-type="section" reg="Urenoideae">Urenoideae</tp:taxon-name-part></tp:taxon-name> have been introduced widely to foreign regions (see also <xref ref-type="bibr" rid="B6510209">Fryxell and Hill 2015</xref> for <italic><tp:taxon-name><tp:taxon-name-part taxon-name-part-type="genus" reg="Pavonia">P.</tp:taxon-name-part> <tp:taxon-name-part taxon-name-part-type="species" reg="spinifex">spinifex</tp:taxon-name-part></tp:taxon-name></italic>).</p></tp:treatment-sec><tp:treatment-sec><!--Section generated to contain objects referenced in tp:taxon-treatment.--><fig id="F6510159" position="float" orientation="portrait"><object-id xmlns:xlink="http://www.w3.org/1999/xlink" content-type="arpha" xlink:type="simple">A3EAAD16-2C99-5909-AD2C-0A4FFAC5F017</object-id><object-id xmlns:xlink="http://www.w3.org/1999/xlink" content-type="doi" xlink:type="simple">10.3897/BDJ.9.e62878.figure7</object-id><label>Figure 7.</label><caption><p><italic><tp:taxon-name><tp:taxon-name-part taxon-name-part-type="genus" reg="Pavonia">Pavonia</tp:taxon-name-part> <tp:taxon-name-part taxon-name-part-type="species" reg="sepioides">sepioides</tp:taxon-name-part></tp:taxon-name></italic>, Puerto de la Cruz, December 2019.</p></caption><graphic xmlns:xlink="http://www.w3.org/1999/xlink" xlink:href="bdj-09-e62878-g007.jpg" position="float" id="oo_494348.JPG" orientation="portrait" xlink:type="simple"><uri content-type="original_file" xlink:type="simple">https://binary.pensoft.net/fig/494348</uri></graphic></fig></tp:treatment-sec><ref-list><ref id="B6510181"><element-citation xmlns:xlink="http://www.w3.org/1999/xlink" publication-type="chapter" xlink:type="simple"><person-group person-group-type="author"><name name-style="western"><surname>Fryxell</surname><given-names>PA</given-names></name></person-group><year>1999</year><chapter-title><italic><tp:taxon-name><tp:taxon-name-part taxon-name-part-type="genus" reg="Pavonia">Pavonia</tp:taxon-name-part></tp:taxon-name></italic> Cavanilles (<tp:taxon-name><tp:taxon-name-part taxon-name-part-type="family">Malvaceae</tp:taxon-name-part></tp:taxon-name>)</chapter-title><person-group person-group-type="editor"><name name-style="western"><surname>Zanoni</surname><given-names>T</given-names></name></person-group><source>Flora Neotropica</source><volume>76</volume><publisher-name>New York Botanical Garden Press</publisher-name><publisher-loc>New York</publisher-loc></element-citation></ref><ref id="B6508904"><element-citation xmlns:xlink="http://www.w3.org/1999/xlink" publication-type="chapter" xlink:type="simple"><person-group person-group-type="author"><name name-style="western"><surname>Bird</surname><given-names>SA</given-names></name></person-group><year>2011</year><chapter-title><tp:taxon-name>
              <tp:taxon-name-part taxon-name-part-type="genus" reg="Pavonia">Pavonia</tp:taxon-name-part>
            </tp:taxon-name></chapter-title><person-group person-group-type="editor"><name name-style="western"><surname>Cullen</surname><given-names>J</given-names></name><name name-style="western"><surname>Knees</surname><given-names>S G</given-names></name><name name-style="western"><surname>Cubey</surname><given-names>H S</given-names></name><name name-style="western"><surname>Shaw</surname><given-names>J M H</given-names></name></person-group><source>The European garden flora</source><edition>2nd Edition</edition><volume>Vol. 4</volume><publisher-name>Cambridge University Press</publisher-name><publisher-loc>Cambridge</publisher-loc><size units="page">74-75</size></element-citation></ref><ref id="B6509172"><element-citation xmlns:xlink="http://www.w3.org/1999/xlink" publication-type="book" xlink:type="simple"><person-group person-group-type="author"><name name-style="western"><surname>Huxley</surname><given-names>AJ</given-names></name></person-group><year>1999</year><source>The new Royal Horticultural Society dictionary of gardening</source><publisher-name>Macmillan</publisher-name><publisher-loc>London</publisher-loc></element-citation></ref><ref id="B6509138"><element-citation xmlns:xlink="http://www.w3.org/1999/xlink" publication-type="book" xlink:type="simple"><person-group person-group-type="author"><name name-style="western"><surname>Holm</surname><given-names>LG</given-names></name><name name-style="western"><surname>Pancho</surname><given-names>JV</given-names></name><name name-style="western"><surname>Herberger</surname><given-names>JP</given-names></name><name name-style="western"><surname>Plucknett</surname><given-names>DL</given-names></name></person-group><year>1979</year><source>A geographical atlas of world weeds</source><publisher-name>John Wiley &amp; Sons</publisher-name><publisher-loc>New York</publisher-loc></element-citation></ref><ref id="B6509474"><element-citation xmlns:xlink="http://www.w3.org/1999/xlink" publication-type="book" xlink:type="simple"><person-group person-group-type="author"><name name-style="western"><surname>Randall</surname><given-names>RP</given-names></name></person-group><year>2017</year><source>A global compendium of weeds</source><edition>3th Edition</edition><publisher-name>Department of Agriculture and Food, Western Australia</publisher-name><publisher-loc>Perth</publisher-loc></element-citation></ref><ref id="B6509544"><element-citation xmlns:xlink="http://www.w3.org/1999/xlink" publication-type="chapter" xlink:type="simple"><person-group person-group-type="author"><name name-style="western"><surname>Sánchez de Lorenzo Cáceres</surname><given-names>JM</given-names></name></person-group><year>2000</year><chapter-title><tp:taxon-name>
              <tp:taxon-name-part taxon-name-part-type="family">Malvaceae</tp:taxon-name-part>
            </tp:taxon-name></chapter-title><person-group person-group-type="editor"><name name-style="western"><surname>Sánchez de Lorenzo Cáceres</surname><given-names>JM</given-names></name></person-group><source>Flora ornamental Española, <tp:taxon-name><tp:taxon-name-part taxon-name-part-type="family">Cactaceae</tp:taxon-name-part></tp:taxon-name>-<tp:taxon-name><tp:taxon-name-part taxon-name-part-type="family">Cucurbitaceae</tp:taxon-name-part></tp:taxon-name></source><volume>2</volume><publisher-name>Mundi-Prensa</publisher-name><publisher-loc>Madrid</publisher-loc></element-citation></ref><ref id="B6509933"><element-citation xmlns:xlink="http://www.w3.org/1999/xlink" publication-type="chapter" xlink:type="simple"><person-group person-group-type="author"><name name-style="western"><surname>Verdcourt</surname><given-names>B</given-names></name><name name-style="western"><surname>Mwachala</surname><given-names>GM</given-names></name></person-group><year>2009</year><chapter-title><tp:taxon-name>
              <tp:taxon-name-part taxon-name-part-type="family">Malvaceae</tp:taxon-name-part>
            </tp:taxon-name></chapter-title><person-group person-group-type="editor"><name name-style="western"><surname>Beentje</surname><given-names>HJ</given-names></name><name name-style="western"><surname>Ghazanfar</surname><given-names>SA</given-names></name></person-group><source>Flora of Tropical East Africa</source><publisher-name>Royal Botanic Gardens</publisher-name><publisher-loc>Kew</publisher-loc><size units="page">170</size></element-citation></ref><ref id="B6755141"><element-citation xmlns:xlink="http://www.w3.org/1999/xlink" publication-type="article" xlink:type="simple"><person-group person-group-type="author"><name name-style="western"><surname>Reyes Betancort</surname><given-names>J. A.</given-names></name><name name-style="western"><surname>Pérez-de-Paz</surname><given-names>P. L.</given-names></name></person-group><year>2000</year><article-title>Contribución al estudio de la flórula del Parque García Sanabria (Santa Cruz de Tenerife, Tenerife, Islas Canarias)</article-title><source>Revista de la Academia canaria de Ciencias</source><volume>12</volume><issue>3-4</issue><fpage>169</fpage><lpage>190</lpage></element-citation></ref><ref id="B6456203"><element-citation xmlns:xlink="http://www.w3.org/1999/xlink" publication-type="article" xlink:type="simple"><person-group person-group-type="author"><name name-style="western"><surname>Almeida de</surname><given-names>J</given-names></name><name name-style="western"><surname>Freitas</surname><given-names>H</given-names></name></person-group><year>2012</year><article-title>Exotic flora of continental Portugal – a new assessment</article-title><source>Bocconea</source><volume>24</volume><fpage>231</fpage><lpage>237</lpage><uri xlink:type="simple">https://revistas.ucm.es/index.php/BOCM/article/view/BOCM0606110117A</uri></element-citation></ref><ref id="B6508971"><element-citation xmlns:xlink="http://www.w3.org/1999/xlink" publication-type="conference-preoceeding" xlink:type="simple"><person-group person-group-type="author"><name name-style="western"><surname>Forte</surname><given-names>P</given-names></name><name name-style="western"><surname>Matos</surname><given-names>A</given-names></name><name name-style="western"><surname>Vasconcelos</surname><given-names>T</given-names></name></person-group><year>2011</year><source>Gestão das plantas invasoras – planos de prevenção, controle, condicionamento</source><conf-name>XI Simpósio da Associação Ibero-Macaronésica de Jardins Botânicos</conf-name><conf-loc>Horta (Faial, Açores)</conf-loc><conf-date>15-19 June 2011</conf-date></element-citation></ref><ref id="B6510209"><element-citation xmlns:xlink="http://www.w3.org/1999/xlink" publication-type="chapter" xlink:type="simple"><person-group person-group-type="author"><name name-style="western"><surname>Fryxell</surname><given-names>PA</given-names></name><name name-style="western"><surname>Hill</surname><given-names>SR</given-names></name></person-group><year>2015</year><chapter-title><italic><tp:taxon-name>
                <tp:taxon-name-part taxon-name-part-type="genus" reg="Pavonia">Pavonia</tp:taxon-name-part>
              </tp:taxon-name></italic></chapter-title><person-group person-group-type="editor"><name name-style="western"><surname>Committee</surname><given-names>Flora of North America Editorial</given-names></name></person-group><source>Flora of North America North of Mexico</source><volume>6</volume><publisher-name>Oxford University Press</publisher-name><publisher-loc>New York</publisher-loc><size units="page">305-307</size></element-citation></ref></ref-list></tp:taxon-treatment>
