# Supplementary material for: New records in vascular plants alien to Tenerife (Spain, Canary Islands)
Source: Biodivers Data J. 2021 Apr 26;9:e62878. doi: 10.3897/BDJ.9.e62878 (PMC8093187; doi:10.3897/BDJ.9.e62878)
Supplement: XML Treatment for Pittosporum tobira [file BDJ.9.e62878-treatment20.xml]

<!DOCTYPE tp:taxon-treatment
  PUBLIC "-//TaxonX//DTD Taxonomic Treatment Publishing DTD v0 20100105//EN" "tax-treatment-NSO.dtd">
<tp:taxon-treatment xmlns:tp="http://www.plazi.org/taxpub"><tp:treatment-meta><mixed-citation publication-type="journal"><person-group><name><surname>Verloove</surname><given-names>Filip</given-names></name></person-group><article-title>New records in vascular plants alien to Tenerife (Spain, Canary Islands)</article-title><source>Biodivers Data J</source><day>26</day><month>4</month><year>2021</year><volume>9</volume><pub-id pub-id-type="doi">10.3897/BDJ.9.e62878</pub-id></mixed-citation></tp:treatment-meta><tp:nomenclature><tp:taxon-name><object-id xmlns:xlink="http://www.w3.org/1999/xlink" content-type="arpha" xlink:type="simple">A81BBA1E-FBC0-576C-800F-E308E1182F36</object-id><tp:taxon-name-part taxon-name-part-type="genus">Pittosporum</tp:taxon-name-part> <tp:taxon-name-part taxon-name-part-type="species">tobira</tp:taxon-name-part></tp:taxon-name><tp:taxon-authority>(Thunb.) W.T. Aiton, 1811.</tp:taxon-authority><tp:nomenclature-citation-list><tp:nomenclature-citation><tp:taxon-name><object-id xmlns:xlink="http://www.w3.org/1999/xlink" content-type="arpha" xlink:type="simple">A81BBA1E-FBC0-576C-800F-E308E1182F36</object-id><tp:taxon-name-part taxon-name-part-type="genus">Pittosporum</tp:taxon-name-part> <tp:taxon-name-part taxon-name-part-type="species">tobira</tp:taxon-name-part></tp:taxon-name><comment>Hortus Kew. (2<sup>nd</sup> ed.) 2: 27. 1811.</comment></tp:nomenclature-citation></tp:nomenclature-citation-list></tp:nomenclature><tp:treatment-sec sec-type="Distribution"><title>Distribution</title><p>TENERIFE: Tegueste, El Socorro, TF-154 road, as epiphyte on <italic><tp:taxon-name><tp:taxon-name-part taxon-name-part-type="genus" reg="Phoenix">Phoenix</tp:taxon-name-part></tp:taxon-name></italic>, rather numerous individuals in several trees on both sides of the road, 18.01.2019, <italic>F. Verloove</italic> 13445 (BR). <ext-link xmlns:xlink="http://www.w3.org/1999/xlink" ext-link-type="uri" xlink:href="https://observation.org/observation/205286418/" xlink:type="simple">https://observation.org/observation/205286418/</ext-link></p></tp:treatment-sec><tp:treatment-sec sec-type="Notes"><title>Notes</title><p>A native of East Asia, this shrub is frequently cultivated as an ornamental in warm-temperate areas across the world. Its seeds are embedded in a resinous pulp which probably explains why the species is frequently dispersed by berry-eating birds. As a result, <italic><tp:taxon-name><tp:taxon-name-part taxon-name-part-type="genus" reg="Pittosporum">Pittosporum</tp:taxon-name-part> <tp:taxon-name-part taxon-name-part-type="species" reg="tobira">tobira</tp:taxon-name-part></tp:taxon-name></italic> is regularly found as an epiphyte on palm trees, just like species of the genera <italic><tp:taxon-name><tp:taxon-name-part taxon-name-part-type="genus" reg="Ficus">Ficus</tp:taxon-name-part></tp:taxon-name></italic> or <italic><tp:taxon-name><tp:taxon-name-part taxon-name-part-type="genus" reg="Schefflera">Schefflera</tp:taxon-name-part></tp:taxon-name></italic>.</p><p>In El Socorro in Tenerife, bird-sown shrubs of this species have been observed for several years on <italic><tp:taxon-name><tp:taxon-name-part taxon-name-part-type="genus" reg="Phoenix">Phoenix</tp:taxon-name-part></tp:taxon-name></italic> trunks.</p><p>From the same genus, the Australian shrub <italic><tp:taxon-name><tp:taxon-name-part taxon-name-part-type="genus" reg="Pittosporum">Pittosporum</tp:taxon-name-part> <tp:taxon-name-part taxon-name-part-type="species" reg="undulatum">undulatum</tp:taxon-name-part></tp:taxon-name></italic> Vent. is an invasive species in Gran Canaria and Tenerife (<xref ref-type="bibr" rid="B6456181">Acebes Ginovés et al. 2010</xref>), especially in the evergreen laurel forest. However, it is also sometimes observed as an epiphyte on <italic><tp:taxon-name><tp:taxon-name-part taxon-name-part-type="genus" reg="Phoenix">Phoenix</tp:taxon-name-part></tp:taxon-name></italic>, for instance, in Puerto de la Cruz.</p></tp:treatment-sec><ref-list><ref id="B6456181"><element-citation xmlns:xlink="http://www.w3.org/1999/xlink" publication-type="chapter" xlink:type="simple"><person-group person-group-type="author"><name name-style="western"><surname>Acebes Ginovés</surname><given-names>J R</given-names></name><name name-style="western"><surname>León Arencibia</surname><given-names>M C</given-names></name><name name-style="western"><surname>Rodríguez Navarro</surname><given-names>M L</given-names></name><etal/></person-group><year>2010</year><chapter-title><tp:taxon-name><tp:taxon-name-part taxon-name-part-type="phylum">Pteridophyta</tp:taxon-name-part></tp:taxon-name>, <tp:taxon-name><tp:taxon-name-part taxon-name-part-type="phylum">Spermatophyta</tp:taxon-name-part></tp:taxon-name>.</chapter-title><person-group person-group-type="editor"><name name-style="western"><surname>Arechavaleta</surname><given-names>M.</given-names></name><name name-style="western"><surname>Rodríguez</surname><given-names>S.</given-names></name><name name-style="western"><surname>Zurita</surname><given-names>N.</given-names></name><name name-style="western"><surname>García</surname><given-names>A.</given-names></name></person-group><source>Lista de especies silvestres de Canarias. Hongos, plantas y animales terrestres.</source><publisher-name>Gobierno de Canarias</publisher-name><publisher-loc>La Laguna</publisher-loc><size units="page">119-172</size></element-citation></ref></ref-list></tp:taxon-treatment>
