# Supplementary material for: New records in vascular plants alien to Tenerife (Spain, Canary Islands)
Source: Biodivers Data J. 2021 Apr 26;9:e62878. doi: 10.3897/BDJ.9.e62878 (PMC8093187; doi:10.3897/BDJ.9.e62878)
Supplement: XML Treatment for Plerandra elegantissima [file BDJ.9.e62878-treatment21.xml]

<!DOCTYPE tp:taxon-treatment
  PUBLIC "-//TaxonX//DTD Taxonomic Treatment Publishing DTD v0 20100105//EN" "tax-treatment-NSO.dtd">
<tp:taxon-treatment xmlns:tp="http://www.plazi.org/taxpub"><tp:treatment-meta><mixed-citation publication-type="journal"><person-group><name><surname>Verloove</surname><given-names>Filip</given-names></name></person-group><article-title>New records in vascular plants alien to Tenerife (Spain, Canary Islands)</article-title><source>Biodivers Data J</source><day>26</day><month>4</month><year>2021</year><volume>9</volume><pub-id pub-id-type="doi">10.3897/BDJ.9.e62878</pub-id></mixed-citation></tp:treatment-meta><tp:nomenclature><tp:taxon-name><object-id xmlns:xlink="http://www.w3.org/1999/xlink" content-type="arpha" xlink:type="simple">DB8BFBF7-066E-5060-9505-EC11C6C1325C</object-id><tp:taxon-name-part taxon-name-part-type="genus">Plerandra</tp:taxon-name-part> <tp:taxon-name-part taxon-name-part-type="species">elegantissima</tp:taxon-name-part></tp:taxon-name><tp:taxon-authority>(Veitch ex Mast.) Lowry, G.M. Plunkett &amp; Frodin, 2013.</tp:taxon-authority><tp:nomenclature-citation-list><tp:nomenclature-citation><tp:taxon-name><object-id xmlns:xlink="http://www.w3.org/1999/xlink" content-type="arpha" xlink:type="simple">DB8BFBF7-066E-5060-9505-EC11C6C1325C</object-id><tp:taxon-name-part taxon-name-part-type="genus">Plerandra</tp:taxon-name-part> <tp:taxon-name-part taxon-name-part-type="species">elegantissima</tp:taxon-name-part></tp:taxon-name><comment>Brittonia 65: 49. 2013.</comment></tp:nomenclature-citation><tp:nomenclature-citation><tp:taxon-name><object-id xmlns:xlink="http://www.w3.org/1999/xlink" content-type="arpha" xlink:type="simple">DB8BFBF7-066E-5060-9505-EC11C6C1325C</object-id><tp:taxon-name-part taxon-name-part-type="genus">Plerandra</tp:taxon-name-part> <tp:taxon-name-part taxon-name-part-type="species">elegantissima</tp:taxon-name-part></tp:taxon-name><comment>Syn.: <italic><tp:taxon-name><tp:taxon-name-part taxon-name-part-type="genus" reg="Schefflera">Schefflera</tp:taxon-name-part> <tp:taxon-name-part taxon-name-part-type="species" reg="elegantissima">elegantissima</tp:taxon-name-part></tp:taxon-name></italic> (Veitch ex Mast.) Lowry &amp; Frodin, Baileya 23: 9. 1989; <italic><tp:taxon-name><tp:taxon-name-part taxon-name-part-type="genus" reg="Dizygotheca">Dizygotheca</tp:taxon-name-part> <tp:taxon-name-part taxon-name-part-type="species" reg="elegantissima">elegantissima</tp:taxon-name-part></tp:taxon-name></italic> (Veitch ex Mast.) R. Vig. &amp; Guillaumin, Notul. Syst. (Paris) 2: 258. 1912; <italic><tp:taxon-name><tp:taxon-name-part taxon-name-part-type="genus" reg="Aralia">Aralia</tp:taxon-name-part> <tp:taxon-name-part taxon-name-part-type="species" reg="elegantissima">elegantissima</tp:taxon-name-part></tp:taxon-name></italic> Veitch ex Mast., Gard. Chron. 1873: 782. 1873.</comment></tp:nomenclature-citation></tp:nomenclature-citation-list></tp:nomenclature><tp:treatment-sec sec-type="Distribution"><title>Distribution</title><p>TENERIFE: Puerto de la Cruz, in front of Hotel Masaru, in planter, a sapling ca. 150 cm tall, self-sown, 14.12.2019, <italic>F. Verloove</italic> 13727 (BR). <ext-link xmlns:xlink="http://www.w3.org/1999/xlink" ext-link-type="uri" xlink:href="https://observation.org/observation/205286440/" xlink:type="simple">https://observation.org/observation/205286440/</ext-link></p></tp:treatment-sec><tp:treatment-sec sec-type="Notes"><title>Notes</title><p>This species was initially described as a species of <italic><tp:taxon-name><tp:taxon-name-part taxon-name-part-type="genus" reg="Aralia">Aralia</tp:taxon-name-part></tp:taxon-name></italic> L., then transferred to <italic><tp:taxon-name><tp:taxon-name-part taxon-name-part-type="genus" reg="Schefflera">Schefflera</tp:taxon-name-part></tp:taxon-name></italic> J.R. Forst. &amp; G. Forst. However, molecular studies (<xref ref-type="bibr" rid="B6509213">Lowry II et al. 2013</xref>) have demonstrated that <italic><tp:taxon-name><tp:taxon-name-part taxon-name-part-type="genus" reg="Schefflera">Schefflera</tp:taxon-name-part></tp:taxon-name></italic>, the largest genus of the <tp:taxon-name><tp:taxon-name-part taxon-name-part-type="family">Araliaceae</tp:taxon-name-part></tp:taxon-name> family, is grossly polyphyletic. The species, belonging to the Melanesian clade, are preferably accommodated in a separate genus, <italic><tp:taxon-name><tp:taxon-name-part taxon-name-part-type="genus" reg="Plerandra">Plerandra</tp:taxon-name-part></tp:taxon-name></italic> A. Gray. It counts 32 species that are restricted to Melanesia (Fiji, New Caledonia, New Guinea, the Solomon Islands and Vanuatu). A few species are commonly cultivated as ornamentals, especially <italic><tp:taxon-name><tp:taxon-name-part taxon-name-part-type="genus" reg="Plerandra">P.</tp:taxon-name-part> <tp:taxon-name-part taxon-name-part-type="species" reg="elegantissima">elegantissima</tp:taxon-name-part></tp:taxon-name></italic>.</p><p><italic><tp:taxon-name><tp:taxon-name-part taxon-name-part-type="genus" reg="Plerandra">Plerandra</tp:taxon-name-part> <tp:taxon-name-part taxon-name-part-type="species" reg="elegantissima">elegantissima</tp:taxon-name-part></tp:taxon-name></italic> is endemic to New Caledonia, but widely cultivated for its decorative juvenile foliage that is palmately divided, formed by 7-12 almost linear leaflets with grossly and irregularly dentate margins. Like other species of <italic><tp:taxon-name><tp:taxon-name-part taxon-name-part-type="genus" reg="Schefflera">Schefflera</tp:taxon-name-part></tp:taxon-name></italic> s.l., fruits are drupaceous and thus consumed by berry-eating birds. As a result, ornamental species of this genus are easily dispersed; they are particularly frequent as epiphytes on palm trees, also in the Canary Islands, where <italic><tp:taxon-name><tp:taxon-name-part taxon-name-part-type="genus" reg="Schefflera">S.</tp:taxon-name-part> <tp:taxon-name-part taxon-name-part-type="species" reg="actinophylla">actinophylla</tp:taxon-name-part></tp:taxon-name></italic> (Endl.) Harms and <italic><tp:taxon-name><tp:taxon-name-part taxon-name-part-type="genus" reg="Schefflera">S.</tp:taxon-name-part> <tp:taxon-name-part taxon-name-part-type="species" reg="arboricola">arboricola</tp:taxon-name-part></tp:taxon-name></italic> (Hayata) Merr. are increasingly recorded (e.g. <xref ref-type="bibr" rid="B6510073">Verloove and Reyes-Betancort 2011</xref>, <xref ref-type="bibr" rid="B6509982">Verloove 2017</xref>, <xref ref-type="bibr" rid="B6509398">Otto and Verloove 2018</xref>). Up to now, <italic><tp:taxon-name><tp:taxon-name-part taxon-name-part-type="genus" reg="Plerandra">P.</tp:taxon-name-part> <tp:taxon-name-part taxon-name-part-type="species" reg="elegantissima">elegantissima</tp:taxon-name-part></tp:taxon-name></italic> had only been recorded from La Palma in the Canary Islands (<xref ref-type="bibr" rid="B6509388">Otto and Verloove 2016</xref>). It was observed to freely reproduce from seed in ornamental gardens and public greens. In Tenerife, it was seen in comparable circumstances in December 2019.</p><p><italic><tp:taxon-name><tp:taxon-name-part taxon-name-part-type="genus" reg="Plerandra">Plerandra</tp:taxon-name-part> <tp:taxon-name-part taxon-name-part-type="species" reg="elegantissima">elegantissima</tp:taxon-name-part></tp:taxon-name></italic> is an emerging invasive weed in some parts of the world, for instance, in South Africa (several online references).</p></tp:treatment-sec><ref-list><ref id="B6509213"><element-citation xmlns:xlink="http://www.w3.org/1999/xlink" publication-type="article" xlink:type="simple"><person-group person-group-type="author"><name name-style="western"><surname>Lowry II</surname><given-names>PP</given-names></name><name name-style="western"><surname>Plunkett</surname><given-names>GM</given-names></name><name name-style="western"><surname>Frodin</surname><given-names>DG</given-names></name></person-group><year>2013</year><article-title>Revision of <italic><tp:taxon-name><tp:taxon-name-part taxon-name-part-type="genus" reg="Plerandra">Plerandra</tp:taxon-name-part></tp:taxon-name></italic> A. Gray (<tp:taxon-name><tp:taxon-name-part taxon-name-part-type="family">Araliaceae</tp:taxon-name-part></tp:taxon-name>). I. A synopsis of the genus with an expanded circumscription and a new infrageneric classification</article-title><source>Brittonia</source><volume>65</volume><fpage>42</fpage><lpage>61</lpage><pub-id pub-id-type="doi">10.1007/s12228-012-9260-2</pub-id></element-citation></ref><ref id="B6510073"><element-citation xmlns:xlink="http://www.w3.org/1999/xlink" publication-type="article" xlink:type="simple"><person-group person-group-type="author"><name name-style="western"><surname>Verloove</surname><given-names>F</given-names></name><name name-style="western"><surname>Reyes-Betancort</surname><given-names>JA</given-names></name></person-group><year>2011</year><article-title>Additions to the flora of Tenerife (Canary Islands, Spain)</article-title><source>Collectanea Botanica</source><volume>30</volume><fpage>63</fpage><lpage>78</lpage><pub-id pub-id-type="doi">10.3989/collectbot.2011.v30.007</pub-id></element-citation></ref><ref id="B6509982"><element-citation xmlns:xlink="http://www.w3.org/1999/xlink" publication-type="article" xlink:type="simple"><person-group person-group-type="author"><name name-style="western"><surname>Verloove</surname><given-names>F</given-names></name></person-group><year>2017</year><article-title>New xenophytes from the Canary Islands (Gran Canaria and Tenerife; Spain)</article-title><source>Acta Botanica Croatica</source><volume>76</volume><issue>2</issue><fpage>120</fpage><lpage>131</lpage><pub-id pub-id-type="doi">10.1515/botcro-2017-0013</pub-id></element-citation></ref><ref id="B6509398"><element-citation xmlns:xlink="http://www.w3.org/1999/xlink" publication-type="article" xlink:type="simple"><person-group person-group-type="author"><name name-style="western"><surname>Otto</surname><given-names>R</given-names></name><name name-style="western"><surname>Verloove</surname><given-names>F</given-names></name></person-group><year>2018</year><article-title>New xenophytes from La Palma (Canary Islands, Spain), with emphasis on naturalized and (potentially) invasive species – Part 2</article-title><source>Collectanea Botanica</source><volume>37</volume><pub-id pub-id-type="doi">10.3989/collectbot.2018.v37.005</pub-id></element-citation></ref><ref id="B6509388"><element-citation xmlns:xlink="http://www.w3.org/1999/xlink" publication-type="article" xlink:type="simple"><person-group person-group-type="author"><name name-style="western"><surname>Otto</surname><given-names>R</given-names></name><name name-style="western"><surname>Verloove</surname><given-names>F</given-names></name></person-group><year>2016</year><article-title>New xenophytes from La Palma (Canary Islands, Spain), with emphasis on naturalized and (potentially) invasive species</article-title><source>Collectanea Botanica</source><volume>35</volume><pub-id pub-id-type="doi">10.3989/collectbot.2016.v35.001</pub-id></element-citation></ref></ref-list></tp:taxon-treatment>
