# Supplementary material for: New records in vascular plants alien to Tenerife (Spain, Canary Islands)
Source: Biodivers Data J. 2021 Apr 26;9:e62878. doi: 10.3897/BDJ.9.e62878 (PMC8093187; doi:10.3897/BDJ.9.e62878)
Supplement: XML Treatment for Populus × canadensis [file BDJ.9.e62878-treatment22.xml]

<!DOCTYPE tp:taxon-treatment
  PUBLIC "-//TaxonX//DTD Taxonomic Treatment Publishing DTD v0 20100105//EN" "tax-treatment-NSO.dtd">
<tp:taxon-treatment xmlns:tp="http://www.plazi.org/taxpub"><tp:treatment-meta><mixed-citation publication-type="journal"><person-group><name><surname>Verloove</surname><given-names>Filip</given-names></name></person-group><article-title>New records in vascular plants alien to Tenerife (Spain, Canary Islands)</article-title><source>Biodivers Data J</source><day>26</day><month>4</month><year>2021</year><volume>9</volume><pub-id pub-id-type="doi">10.3897/BDJ.9.e62878</pub-id></mixed-citation></tp:treatment-meta><tp:nomenclature><tp:taxon-name><object-id xmlns:xlink="http://www.w3.org/1999/xlink" content-type="arpha" xlink:type="simple">FFD189B6-7848-5AC1-BAE3-446EF95D3DA0</object-id><tp:taxon-name-part taxon-name-part-type="genus">Populus</tp:taxon-name-part> <tp:taxon-name-part taxon-name-part-type="species_undef">×</tp:taxon-name-part> <tp:taxon-name-part taxon-name-part-type="species">canadensis</tp:taxon-name-part></tp:taxon-name><tp:taxon-authority>Moench, 1785</tp:taxon-authority><tp:nomenclature-citation-list><tp:nomenclature-citation><tp:taxon-name><object-id xmlns:xlink="http://www.w3.org/1999/xlink" content-type="arpha" xlink:type="simple">FFD189B6-7848-5AC1-BAE3-446EF95D3DA0</object-id><tp:taxon-name-part taxon-name-part-type="genus">Populus</tp:taxon-name-part> <tp:taxon-name-part taxon-name-part-type="species_undef">×</tp:taxon-name-part> <tp:taxon-name-part taxon-name-part-type="species">canadensis</tp:taxon-name-part></tp:taxon-name><comment>Verz. Ausländ. Bäume 81. 1785.</comment></tp:nomenclature-citation></tp:nomenclature-citation-list></tp:nomenclature><tp:treatment-sec sec-type="Distribution"><title>Distribution</title><p>TENERIFE: Puerto de la Cruz, barranco San Felipe, dry riverbed, a single individual (self-sown), 16.01.2017, <italic>F. Verloove</italic> 12752 (BR); Puerto de la Cruz, barranco San Felipe, dry gravelly riverbed, a single self-sown tree ca. 400 cm tall (also planted nearby), 17.12.2019, <italic>F. Verloove</italic> 12752 (BR). <ext-link xmlns:xlink="http://www.w3.org/1999/xlink" ext-link-type="uri" xlink:href="https://observation.org/observation/205286560/" xlink:type="simple">https://observation.org/observation/205286560/</ext-link></p></tp:treatment-sec><tp:treatment-sec sec-type="Notes"><title>Notes</title><p><tp:taxon-name><tp:taxon-name-part taxon-name-part-type="genus" reg="Populus">Populus</tp:taxon-name-part> <tp:taxon-name-part taxon-name-part-type="hybrid-sign">×</tp:taxon-name-part> <tp:taxon-name-part taxon-name-part-type="species" reg="canadensis">canadensis</tp:taxon-name-part></tp:taxon-name> is a hybrid of <italic><tp:taxon-name><tp:taxon-name-part taxon-name-part-type="genus" reg="Populus">P.</tp:taxon-name-part> <tp:taxon-name-part taxon-name-part-type="species" reg="nigra">nigra</tp:taxon-name-part></tp:taxon-name></italic> L. and <italic><tp:taxon-name><tp:taxon-name-part taxon-name-part-type="genus" reg="Populus">P.</tp:taxon-name-part> <tp:taxon-name-part taxon-name-part-type="species" reg="deltoides">deltoides</tp:taxon-name-part></tp:taxon-name></italic> Marshall. It occurs naturally in areas where both species grow sympatrically, but is also very widely grown as an ornamental tree. It rather grows in temperate climates and is thus less frequently seen in the Canary Islands.</p><p>In Puerto de la Cruz in Tenerife, trees planted on the verge of a ravine in an urban environment have reproduced from seed. This hybrid had not been reported before from the Canary Islands (<xref ref-type="bibr" rid="B6456181">Acebes Ginovés et al. 2010</xref>).</p></tp:treatment-sec><ref-list><ref id="B6456181"><element-citation xmlns:xlink="http://www.w3.org/1999/xlink" publication-type="chapter" xlink:type="simple"><person-group person-group-type="author"><name name-style="western"><surname>Acebes Ginovés</surname><given-names>J R</given-names></name><name name-style="western"><surname>León Arencibia</surname><given-names>M C</given-names></name><name name-style="western"><surname>Rodríguez Navarro</surname><given-names>M L</given-names></name><etal/></person-group><year>2010</year><chapter-title><tp:taxon-name><tp:taxon-name-part taxon-name-part-type="phylum">Pteridophyta</tp:taxon-name-part></tp:taxon-name>, <tp:taxon-name><tp:taxon-name-part taxon-name-part-type="phylum">Spermatophyta</tp:taxon-name-part></tp:taxon-name>.</chapter-title><person-group person-group-type="editor"><name name-style="western"><surname>Arechavaleta</surname><given-names>M.</given-names></name><name name-style="western"><surname>Rodríguez</surname><given-names>S.</given-names></name><name name-style="western"><surname>Zurita</surname><given-names>N.</given-names></name><name name-style="western"><surname>García</surname><given-names>A.</given-names></name></person-group><source>Lista de especies silvestres de Canarias. Hongos, plantas y animales terrestres.</source><publisher-name>Gobierno de Canarias</publisher-name><publisher-loc>La Laguna</publisher-loc><size units="page">119-172</size></element-citation></ref></ref-list></tp:taxon-treatment>
