# Supplementary material for: New records in vascular plants alien to Tenerife (Spain, Canary Islands)
Source: Biodivers Data J. 2021 Apr 26;9:e62878. doi: 10.3897/BDJ.9.e62878 (PMC8093187; doi:10.3897/BDJ.9.e62878)
Supplement: XML Treatment for Psidium guajava [file BDJ.9.e62878-treatment23.xml]

<!DOCTYPE tp:taxon-treatment
  PUBLIC "-//TaxonX//DTD Taxonomic Treatment Publishing DTD v0 20100105//EN" "tax-treatment-NSO.dtd">
<tp:taxon-treatment xmlns:tp="http://www.plazi.org/taxpub"><tp:treatment-meta><mixed-citation publication-type="journal"><person-group><name><surname>Verloove</surname><given-names>Filip</given-names></name></person-group><article-title>New records in vascular plants alien to Tenerife (Spain, Canary Islands)</article-title><source>Biodivers Data J</source><day>26</day><month>4</month><year>2021</year><volume>9</volume><pub-id pub-id-type="doi">10.3897/BDJ.9.e62878</pub-id></mixed-citation></tp:treatment-meta><tp:nomenclature><tp:taxon-name><object-id xmlns:xlink="http://www.w3.org/1999/xlink" content-type="arpha" xlink:type="simple">8FFCCBEC-3845-5E47-9C3B-4E9855B72E1D</object-id><tp:taxon-name-part taxon-name-part-type="genus">Psidium</tp:taxon-name-part> <tp:taxon-name-part taxon-name-part-type="species">guajava</tp:taxon-name-part></tp:taxon-name><tp:taxon-authority>L., 1753</tp:taxon-authority><tp:nomenclature-citation-list><tp:nomenclature-citation><tp:taxon-name><object-id xmlns:xlink="http://www.w3.org/1999/xlink" content-type="arpha" xlink:type="simple">8FFCCBEC-3845-5E47-9C3B-4E9855B72E1D</object-id><tp:taxon-name-part taxon-name-part-type="genus">Psidium</tp:taxon-name-part> <tp:taxon-name-part taxon-name-part-type="species">guajava</tp:taxon-name-part></tp:taxon-name><comment>Sp. Pl. 1: 470. 1753.</comment></tp:nomenclature-citation></tp:nomenclature-citation-list></tp:nomenclature><tp:treatment-sec sec-type="Distribution"><title>Distribution</title><p>TENERIFE: Santa Cruz de Tenerife, barranco Santos at Calle de Diego Crosa, dry riverbed, scattered individuals, 13.11.2016, <italic>F. Verloove</italic> 12684 (BR). <ext-link xmlns:xlink="http://www.w3.org/1999/xlink" ext-link-type="uri" xlink:href="https://observation.org/observation/205286613/" xlink:type="simple">https://observation.org/observation/205286613/</ext-link></p></tp:treatment-sec><tp:treatment-sec sec-type="Notes"><title>Notes</title><p><italic><tp:taxon-name><tp:taxon-name-part taxon-name-part-type="genus" reg="Psidium">Psidium</tp:taxon-name-part> <tp:taxon-name-part taxon-name-part-type="species" reg="guajava">guajava</tp:taxon-name-part></tp:taxon-name></italic>, a native of Central and South America, is widely cultivated in tropical and subtropical regions around the world for its edible fruits (guava). It easily escapes wherever introduced. In the Canary Islands, it was first reported from various localities in La Palma (<xref ref-type="bibr" rid="B6509566">Santos Guerra and Reyes-Betancort 2014</xref>), shortly afterwards also from Gran Canaria (<xref ref-type="bibr" rid="B6509982">Verloove 2017</xref>). It is mostly found in dried-out riverbeds where it germinates from wastewater. In such circumstances, it was also recently found for the first time in Tenerife.</p></tp:treatment-sec><ref-list><ref id="B6509566"><element-citation xmlns:xlink="http://www.w3.org/1999/xlink" publication-type="article" xlink:type="simple"><person-group person-group-type="author"><name name-style="western"><surname>Santos Guerra</surname><given-names>A</given-names></name><name name-style="western"><surname>Reyes-Betancort</surname><given-names>JA</given-names></name></person-group><year>2014</year><article-title>Nuevas adiciones y citas de interés para la flora autóctona de las islas Canarias</article-title><source>Vieraea</source><volume>42</volume><fpage>249</fpage><lpage>258</lpage><uri xlink:type="simple">https://dialnet.unirioja.es/servlet/articulo?codigo=4985475</uri></element-citation></ref><ref id="B6509982"><element-citation xmlns:xlink="http://www.w3.org/1999/xlink" publication-type="article" xlink:type="simple"><person-group person-group-type="author"><name name-style="western"><surname>Verloove</surname><given-names>F</given-names></name></person-group><year>2017</year><article-title>New xenophytes from the Canary Islands (Gran Canaria and Tenerife; Spain)</article-title><source>Acta Botanica Croatica</source><volume>76</volume><issue>2</issue><fpage>120</fpage><lpage>131</lpage><pub-id pub-id-type="doi">10.1515/botcro-2017-0013</pub-id></element-citation></ref></ref-list></tp:taxon-treatment>
