# Supplementary material for: New records in vascular plants alien to Tenerife (Spain, Canary Islands)
Source: Biodivers Data J. 2021 Apr 26;9:e62878. doi: 10.3897/BDJ.9.e62878 (PMC8093187; doi:10.3897/BDJ.9.e62878)
Supplement: XML Treatment for Pyrostegia venusta [file BDJ.9.e62878-treatment24.xml]

<!DOCTYPE tp:taxon-treatment
  PUBLIC "-//TaxonX//DTD Taxonomic Treatment Publishing DTD v0 20100105//EN" "tax-treatment-NSO.dtd">
<tp:taxon-treatment xmlns:tp="http://www.plazi.org/taxpub"><tp:treatment-meta><mixed-citation publication-type="journal"><person-group><name><surname>Verloove</surname><given-names>Filip</given-names></name></person-group><article-title>New records in vascular plants alien to Tenerife (Spain, Canary Islands)</article-title><source>Biodivers Data J</source><day>26</day><month>4</month><year>2021</year><volume>9</volume><pub-id pub-id-type="doi">10.3897/BDJ.9.e62878</pub-id></mixed-citation></tp:treatment-meta><tp:nomenclature><tp:taxon-name><object-id xmlns:xlink="http://www.w3.org/1999/xlink" content-type="arpha" xlink:type="simple">10DF55C7-E410-522D-9B1A-F7AD45C82D04</object-id><tp:taxon-name-part taxon-name-part-type="genus">Pyrostegia</tp:taxon-name-part> <tp:taxon-name-part taxon-name-part-type="species">venusta</tp:taxon-name-part></tp:taxon-name><tp:taxon-authority>(Ker Gawler) Miers, 1863.</tp:taxon-authority><tp:nomenclature-citation-list><tp:nomenclature-citation><tp:taxon-name><object-id xmlns:xlink="http://www.w3.org/1999/xlink" content-type="arpha" xlink:type="simple">10DF55C7-E410-522D-9B1A-F7AD45C82D04</object-id><tp:taxon-name-part taxon-name-part-type="genus">Pyrostegia</tp:taxon-name-part> <tp:taxon-name-part taxon-name-part-type="species">venusta</tp:taxon-name-part></tp:taxon-name><comment>Proc. Roy. Hort. Soc. London 3: 188. 1863.</comment></tp:nomenclature-citation></tp:nomenclature-citation-list></tp:nomenclature><tp:treatment-sec sec-type="Distribution"><title>Distribution</title><p>TENERIFE: Santa Úrsula, La Quinta, barranco de la Plaza, shrubland adjacent to barranco, at Hotel La Quinta, escape (also elsewhere in the area), 15.01.2017, <italic>F. Verloove</italic> 12729 (BR). <ext-link xmlns:xlink="http://www.w3.org/1999/xlink" ext-link-type="uri" xlink:href="https://observation.org/observation/205286641/" xlink:type="simple">https://observation.org/observation/205286641/</ext-link></p></tp:treatment-sec><tp:treatment-sec sec-type="Notes"><title>Notes</title><p><italic><tp:taxon-name><tp:taxon-name-part taxon-name-part-type="genus" reg="Pyrostegia">Pyrostegia</tp:taxon-name-part> <tp:taxon-name-part taxon-name-part-type="species" reg="venusta">venusta</tp:taxon-name-part></tp:taxon-name></italic> is native to Brazil, but widely cultivated in the tropics and subtropics as an ornamental vine. It is very expansive and readily colonises vast surfaces. Although the seed-set is rarely observed outside the native range, the species is increasingly considered an unwanted, invasive environmental weed that quickly spreads as a result of clonal growth. It is now classified as an invasive weed in many areas, for instance, in Florida in the U.S.A. (<xref ref-type="bibr" rid="B6509146">Hutchinson 2005</xref>).</p><p><italic><tp:taxon-name><tp:taxon-name-part taxon-name-part-type="genus" reg="Pyrostegia">Pyrostegia</tp:taxon-name-part> <tp:taxon-name-part taxon-name-part-type="species" reg="venusta">venusta</tp:taxon-name-part></tp:taxon-name></italic> grows in several places in La Quinta in Tenerife (Fig. <xref ref-type="fig" rid="F6510163">8</xref>). It is found in vacant lots in residential areas and on the verge of a ravine. It probably arose from discarded garden waste. It had not been recorded before in the Canary Islands. Since it is very commonly grown as an ornamental there, it will doubtlessly increase in the near future and may well establish permanent colonies.</p></tp:treatment-sec><tp:treatment-sec><!--Section generated to contain objects referenced in tp:taxon-treatment.--><fig id="F6510163" position="float" orientation="portrait"><object-id xmlns:xlink="http://www.w3.org/1999/xlink" content-type="arpha" xlink:type="simple">DCAAC4E0-9634-559C-9ECA-2CECA415DC92</object-id><object-id xmlns:xlink="http://www.w3.org/1999/xlink" content-type="doi" xlink:type="simple">10.3897/BDJ.9.e62878.figure8</object-id><label>Figure 8.</label><caption><p><italic><tp:taxon-name><tp:taxon-name-part taxon-name-part-type="genus" reg="Pyrostegia">Pyrostegia</tp:taxon-name-part> <tp:taxon-name-part taxon-name-part-type="species" reg="venusta">venusta</tp:taxon-name-part></tp:taxon-name></italic>, Santa Úrsula (La Quinta), January 2017.</p></caption><graphic xmlns:xlink="http://www.w3.org/1999/xlink" xlink:href="bdj-09-e62878-g008.jpg" position="float" id="oo_494349.JPG" orientation="portrait" xlink:type="simple"><uri content-type="original_file" xlink:type="simple">https://binary.pensoft.net/fig/494349</uri></graphic></fig></tp:treatment-sec><ref-list><ref id="B6509146"><element-citation xmlns:xlink="http://www.w3.org/1999/xlink" publication-type="article" xlink:type="simple"><person-group person-group-type="author"><name name-style="western"><surname>Hutchinson</surname><given-names>JT</given-names></name></person-group><year>2005</year><article-title>Flame Vine (<italic><tp:taxon-name><tp:taxon-name-part taxon-name-part-type="genus" reg="Pyrostegia">Pyrostegia</tp:taxon-name-part> <tp:taxon-name-part taxon-name-part-type="species" reg="venusta">venusta</tp:taxon-name-part></tp:taxon-name></italic>): An invasive plant of mature scrub and potentially other natural habitats in Florida</article-title><source>Wildland Weeds</source><volume>8</volume><fpage>7</fpage><lpage>11</lpage><uri xlink:type="simple">https://www.se-eppc.org/wildlandweeds/pdf/Fall2005-Hutchinson-pp7-11.pdf</uri></element-citation></ref></ref-list></tp:taxon-treatment>
