# Supplementary material for: New records in vascular plants alien to Tenerife (Spain, Canary Islands)
Source: Biodivers Data J. 2021 Apr 26;9:e62878. doi: 10.3897/BDJ.9.e62878 (PMC8093187; doi:10.3897/BDJ.9.e62878)
Supplement: XML Treatment for Ruellia dipteracanthus [file BDJ.9.e62878-treatment25.xml]

<!DOCTYPE tp:taxon-treatment
  PUBLIC "-//TaxonX//DTD Taxonomic Treatment Publishing DTD v0 20100105//EN" "tax-treatment-NSO.dtd">
<tp:taxon-treatment xmlns:tp="http://www.plazi.org/taxpub"><tp:treatment-meta><mixed-citation publication-type="journal"><person-group><name><surname>Verloove</surname><given-names>Filip</given-names></name></person-group><article-title>New records in vascular plants alien to Tenerife (Spain, Canary Islands)</article-title><source>Biodivers Data J</source><day>26</day><month>4</month><year>2021</year><volume>9</volume><pub-id pub-id-type="doi">10.3897/BDJ.9.e62878</pub-id></mixed-citation></tp:treatment-meta><tp:nomenclature><tp:taxon-name><object-id xmlns:xlink="http://www.w3.org/1999/xlink" content-type="arpha" xlink:type="simple">44EE8B96-4B3C-565D-8143-29DD0E563501</object-id><tp:taxon-name-part taxon-name-part-type="genus">Ruellia</tp:taxon-name-part> <tp:taxon-name-part taxon-name-part-type="species">dipteracanthus</tp:taxon-name-part></tp:taxon-name><tp:taxon-authority>(Nees) Hemsl., 1882.</tp:taxon-authority><tp:nomenclature-citation-list><tp:nomenclature-citation><tp:taxon-name><object-id xmlns:xlink="http://www.w3.org/1999/xlink" content-type="arpha" xlink:type="simple">44EE8B96-4B3C-565D-8143-29DD0E563501</object-id><tp:taxon-name-part taxon-name-part-type="genus">Ruellia</tp:taxon-name-part> <tp:taxon-name-part taxon-name-part-type="species">dipteracanthus</tp:taxon-name-part></tp:taxon-name><comment>Biol. Cent.-Amer., Bot. 2(12): 504. 1882.</comment></tp:nomenclature-citation><tp:nomenclature-citation><tp:taxon-name><object-id xmlns:xlink="http://www.w3.org/1999/xlink" content-type="arpha" xlink:type="simple">44EE8B96-4B3C-565D-8143-29DD0E563501</object-id><tp:taxon-name-part taxon-name-part-type="genus">Ruellia</tp:taxon-name-part> <tp:taxon-name-part taxon-name-part-type="species">dipteracanthus</tp:taxon-name-part></tp:taxon-name><comment>Syn.: <italic><tp:taxon-name><tp:taxon-name-part taxon-name-part-type="genus" reg="Ruellia">R.</tp:taxon-name-part> <tp:taxon-name-part taxon-name-part-type="species" reg="squarrosa">squarrosa</tp:taxon-name-part></tp:taxon-name></italic> (Fenzl) Cufod., Baileya 17: 40 1970.</comment></tp:nomenclature-citation></tp:nomenclature-citation-list></tp:nomenclature><tp:treatment-sec sec-type="Distribution"><title>Distribution</title><p>TENERIFE: Santa Cruz de Tenerife, Igueste de San Andrés, Carretera de Igueste de San Andrés N of the Barranco de San Andrés, foot of steep rocks, small population, 23.12.2019, <italic>F. Verloove</italic> 13742 (BR). <ext-link xmlns:xlink="http://www.w3.org/1999/xlink" ext-link-type="uri" xlink:href="https://observation.org/observation/205286653/" xlink:type="simple">https://observation.org/observation/205286653/</ext-link></p></tp:treatment-sec><tp:treatment-sec sec-type="Notes"><title>Notes</title><p><italic><tp:taxon-name><tp:taxon-name-part taxon-name-part-type="genus" reg="Ruellia">Ruellia</tp:taxon-name-part> <tp:taxon-name-part taxon-name-part-type="species" reg="dipteracanthus">dipteracanthus</tp:taxon-name-part></tp:taxon-name></italic> is a native of Mexico, but regularly grown as a garden ornamental in warm-temperate and subtropical regions in the world, often under several other names, including <italic><tp:taxon-name><tp:taxon-name-part taxon-name-part-type="genus" reg="Ruellia">R.</tp:taxon-name-part> <tp:taxon-name-part taxon-name-part-type="species" reg="squarrosa">squarrosa</tp:taxon-name-part></tp:taxon-name></italic> and <italic><tp:taxon-name><tp:taxon-name-part taxon-name-part-type="genus" reg="Ruellia">R.</tp:taxon-name-part> <tp:taxon-name-part taxon-name-part-type="species" reg="bremeri">bremeri</tp:taxon-name-part></tp:taxon-name></italic>. It differs from similar species, based largely on its low, sprawling stature and smaller leaves. This species is increasingly naturalised outside its native range, for instance, in the southern U.S.A. (<xref ref-type="bibr" rid="B6509186">Keith et al. 2017</xref>) or in Australia where it is a <tp:taxon-name><tp:taxon-name-part taxon-name-part-type="genus" reg="Lemna"/><tp:taxon-name-part taxon-name-part-type="species" reg="minor">minor</tp:taxon-name-part></tp:taxon-name> or emerging environmental weed in south-eastern Queensland and a potential environmental weed or "sleeper weed" in other parts of Australia. It is also considered an invasive species in Japan (<xref ref-type="bibr" rid="B6509361">Mito and Uesugi 2004</xref>).</p><p>In December 2019, a small population (or a single large clone?) of this species was found sprawling on and at the foot of a damp, steep rock alongside the road (Fig. <xref ref-type="fig" rid="F6510167">9</xref>). The plants most likely escaped from a nearby garden although it was not seen planted in the surroundings.</p><p>Its identification was not straightforward, also because it is not included in garden flora accounts, such as <xref ref-type="bibr" rid="B6509443">Percy (2011)</xref> and <xref ref-type="bibr" rid="B6509172">Huxley (1999)</xref>. <italic><tp:taxon-name><tp:taxon-name-part taxon-name-part-type="genus" reg="Ruellia">Ruellia</tp:taxon-name-part> <tp:taxon-name-part taxon-name-part-type="species" reg="dipteracanthus">dipteracanthus</tp:taxon-name-part></tp:taxon-name></italic> is a low, creeping plant with ovate to narrowly-ovate leaves that are hairy. Its lavender tubular flowers have five small narrow sepals (10-16 mm long) and fruits are glabrous.</p><p>This and several other species of <italic><tp:taxon-name><tp:taxon-name-part taxon-name-part-type="genus" reg="Ruellia">Ruellia</tp:taxon-name-part></tp:taxon-name></italic> are often invasive environmental weeds in the subtropics. These species seed profusely and also reproduce vegetatively via creeping underground stems and stem segments.</p></tp:treatment-sec><tp:treatment-sec><!--Section generated to contain objects referenced in tp:taxon-treatment.--><fig id="F6510167" position="float" orientation="portrait"><object-id xmlns:xlink="http://www.w3.org/1999/xlink" content-type="arpha" xlink:type="simple">42B59D56-6FE9-5546-8577-C11FFBC926BF</object-id><object-id xmlns:xlink="http://www.w3.org/1999/xlink" content-type="doi" xlink:type="simple">10.3897/BDJ.9.e62878.figure9</object-id><label>Figure 9.</label><caption><p><italic><tp:taxon-name><tp:taxon-name-part taxon-name-part-type="genus" reg="Ruellia">Ruellia</tp:taxon-name-part> <tp:taxon-name-part taxon-name-part-type="species" reg="dipteracanthus">dipteracanthus</tp:taxon-name-part></tp:taxon-name></italic>, Santa Cruz de Tenerife (Igueste de San Andrés), December 2019.</p></caption><graphic xmlns:xlink="http://www.w3.org/1999/xlink" xlink:href="bdj-09-e62878-g009.jpg" position="float" id="oo_494350.JPG" orientation="portrait" xlink:type="simple"><uri content-type="original_file" xlink:type="simple">https://binary.pensoft.net/fig/494350</uri></graphic></fig></tp:treatment-sec><ref-list><ref id="B6509186"><element-citation xmlns:xlink="http://www.w3.org/1999/xlink" publication-type="article" xlink:type="simple"><person-group person-group-type="author"><name name-style="western"><surname>Keith</surname><given-names>E</given-names></name><name name-style="western"><surname>Wright</surname><given-names>J</given-names></name><name name-style="western"><surname>Godwin</surname><given-names>W</given-names></name></person-group><year>2017</year><article-title>Naturalized occurrence of <italic><tp:taxon-name><tp:taxon-name-part taxon-name-part-type="genus" reg="Ruellia">Ruellia</tp:taxon-name-part> <tp:taxon-name-part taxon-name-part-type="species" reg="dipteracanthus">dipteracanthus</tp:taxon-name-part></tp:taxon-name></italic> (<tp:taxon-name><tp:taxon-name-part taxon-name-part-type="family">Acanthaceae</tp:taxon-name-part></tp:taxon-name>) in the USA</article-title><source>Phytoneuron</source><volume>2017</volume><issue>57</issue><fpage>1</fpage><lpage>3</lpage><uri xlink:type="simple">http://www.phytoneuron.net/2017Phytoneuron/57PhytoN-Ruelliadipteracanthus.pdf</uri></element-citation></ref><ref id="B6509361"><element-citation xmlns:xlink="http://www.w3.org/1999/xlink" publication-type="article" xlink:type="simple"><person-group person-group-type="author"><name name-style="western"><surname>Mito</surname><given-names>T</given-names></name><name name-style="western"><surname>Uesugi</surname><given-names>T</given-names></name></person-group><year>2004</year><article-title>Invasive alien species in Japan: The Status Quo and the new regulation for prevention of their adverse effects</article-title><source>Global Environmental Research</source><volume>8</volume><issue>2</issue><fpage>171</fpage><lpage>191</lpage><uri xlink:type="simple">https://www.researchgate.net/publication/228845223_Invasive_alien_species_in_Japan_The_status_quo_and_the_new_regulation_for_prevention_of_their_adverse_effects</uri></element-citation></ref><ref id="B6509443"><element-citation xmlns:xlink="http://www.w3.org/1999/xlink" publication-type="chapter" xlink:type="simple"><person-group person-group-type="author"><name name-style="western"><surname>Percy</surname><given-names>DM</given-names></name></person-group><year>2011</year><chapter-title><italic><tp:taxon-name>
                <tp:taxon-name-part taxon-name-part-type="genus" reg="Ruellia">Ruellia</tp:taxon-name-part>
              </tp:taxon-name></italic></chapter-title><person-group person-group-type="editor"><name name-style="western"><surname>Cullen</surname><given-names>J</given-names></name><name name-style="western"><surname>Knees</surname><given-names>S G</given-names></name><name name-style="western"><surname>Cubey</surname><given-names>H S</given-names></name><name name-style="western"><surname>Shaw</surname><given-names>J M H</given-names></name></person-group><source>The European garden flora</source><edition>2nd Edition</edition><volume>Vol. 5</volume><publisher-name>Cambridge University Press</publisher-name><publisher-loc>Cambridge</publisher-loc><size units="page">254-255</size></element-citation></ref><ref id="B6509172"><element-citation xmlns:xlink="http://www.w3.org/1999/xlink" publication-type="book" xlink:type="simple"><person-group person-group-type="author"><name name-style="western"><surname>Huxley</surname><given-names>AJ</given-names></name></person-group><year>1999</year><source>The new Royal Horticultural Society dictionary of gardening</source><publisher-name>Macmillan</publisher-name><publisher-loc>London</publisher-loc></element-citation></ref></ref-list></tp:taxon-treatment>
