# Supplementary material for: New records in vascular plants alien to Tenerife (Spain, Canary Islands)
Source: Biodivers Data J. 2021 Apr 26;9:e62878. doi: 10.3897/BDJ.9.e62878 (PMC8093187; doi:10.3897/BDJ.9.e62878)
Supplement: XML Treatment for Thunbergia alata [file BDJ.9.e62878-treatment26.xml]

<!DOCTYPE tp:taxon-treatment
  PUBLIC "-//TaxonX//DTD Taxonomic Treatment Publishing DTD v0 20100105//EN" "tax-treatment-NSO.dtd">
<tp:taxon-treatment xmlns:tp="http://www.plazi.org/taxpub"><tp:treatment-meta><mixed-citation publication-type="journal"><person-group><name><surname>Verloove</surname><given-names>Filip</given-names></name></person-group><article-title>New records in vascular plants alien to Tenerife (Spain, Canary Islands)</article-title><source>Biodivers Data J</source><day>26</day><month>4</month><year>2021</year><volume>9</volume><pub-id pub-id-type="doi">10.3897/BDJ.9.e62878</pub-id></mixed-citation></tp:treatment-meta><tp:nomenclature><tp:taxon-name><object-id xmlns:xlink="http://www.w3.org/1999/xlink" content-type="arpha" xlink:type="simple">061E4081-B94F-5701-BE51-CD6A5416ACE5</object-id><tp:taxon-name-part taxon-name-part-type="genus">Thunbergia</tp:taxon-name-part> <tp:taxon-name-part taxon-name-part-type="species">alata</tp:taxon-name-part></tp:taxon-name><tp:taxon-authority>Bojer ex Sims, 1825.</tp:taxon-authority><tp:nomenclature-citation-list><tp:nomenclature-citation><tp:taxon-name><object-id xmlns:xlink="http://www.w3.org/1999/xlink" content-type="arpha" xlink:type="simple">061E4081-B94F-5701-BE51-CD6A5416ACE5</object-id><tp:taxon-name-part taxon-name-part-type="genus">Thunbergia</tp:taxon-name-part> <tp:taxon-name-part taxon-name-part-type="species">alata</tp:taxon-name-part></tp:taxon-name><comment>Bot. Mag. 52: pl. 2591. 1825.</comment></tp:nomenclature-citation></tp:nomenclature-citation-list></tp:nomenclature><tp:treatment-sec sec-type="Distribution"><title>Distribution</title><p>TENERIFE: San Cristóbal de La Laguna, Tejina, Barranco de Las Cuevas at Calle Jose Rodríguez Amador, slope of ravine, a dense stand, but only very locally, 09.01.2017, <italic>F. Verloove</italic> 12712 (BR). <ext-link xmlns:xlink="http://www.w3.org/1999/xlink" ext-link-type="uri" xlink:href="https://observation.org/observation/205286762/" xlink:type="simple">https://observation.org/observation/205286762/</ext-link></p></tp:treatment-sec><tp:treatment-sec sec-type="Notes"><title>Notes</title><p>This East African species is commonly grown as an ornamental vine and easily escapes from cultivation. It is widely naturalised in warm-temperate and subtropical areas across the world to such an extent that it is often considered to be an environmental weed. It was recently reported for the first time in the Canary Islands from several localities in La Palma, where it is naturalised now (<xref ref-type="bibr" rid="B6509398">Otto and Verloove 2018</xref>).</p><p>In January 2017, it was observed for the first time in Tenerife, in a ravine in an urban environment in Tejina (Fig. <xref ref-type="fig" rid="F6510171">10</xref>).</p></tp:treatment-sec><tp:treatment-sec><!--Section generated to contain objects referenced in tp:taxon-treatment.--><fig id="F6510171" position="float" orientation="portrait"><object-id xmlns:xlink="http://www.w3.org/1999/xlink" content-type="arpha" xlink:type="simple">7162E7EB-8A1E-5A2C-A45B-957F4FCA0B7C</object-id><object-id xmlns:xlink="http://www.w3.org/1999/xlink" content-type="doi" xlink:type="simple">10.3897/BDJ.9.e62878.figure10</object-id><label>Figure 10.</label><caption><p><italic><tp:taxon-name><tp:taxon-name-part taxon-name-part-type="genus" reg="Thunbergia">Thunbergia</tp:taxon-name-part> <tp:taxon-name-part taxon-name-part-type="species" reg="alata">alata</tp:taxon-name-part></tp:taxon-name></italic>, San Cristóbal de La Laguna (Tejina), January 2017.</p></caption><graphic xmlns:xlink="http://www.w3.org/1999/xlink" xlink:href="bdj-09-e62878-g010.jpg" position="float" id="oo_494351.JPG" orientation="portrait" xlink:type="simple"><uri content-type="original_file" xlink:type="simple">https://binary.pensoft.net/fig/494351</uri></graphic></fig></tp:treatment-sec><ref-list><ref id="B6509398"><element-citation xmlns:xlink="http://www.w3.org/1999/xlink" publication-type="article" xlink:type="simple"><person-group person-group-type="author"><name name-style="western"><surname>Otto</surname><given-names>R</given-names></name><name name-style="western"><surname>Verloove</surname><given-names>F</given-names></name></person-group><year>2018</year><article-title>New xenophytes from La Palma (Canary Islands, Spain), with emphasis on naturalized and (potentially) invasive species – Part 2</article-title><source>Collectanea Botanica</source><volume>37</volume><pub-id pub-id-type="doi">10.3989/collectbot.2018.v37.005</pub-id></element-citation></ref></ref-list></tp:taxon-treatment>
