# Supplementary material for: New records in vascular plants alien to Tenerife (Spain, Canary Islands)
Source: Biodivers Data J. 2021 Apr 26;9:e62878. doi: 10.3897/BDJ.9.e62878 (PMC8093187; doi:10.3897/BDJ.9.e62878)
Supplement: XML Treatment for Urochloa subquadripara [file BDJ.9.e62878-treatment27.xml]

<!DOCTYPE tp:taxon-treatment
  PUBLIC "-//TaxonX//DTD Taxonomic Treatment Publishing DTD v0 20100105//EN" "tax-treatment-NSO.dtd">
<tp:taxon-treatment xmlns:tp="http://www.plazi.org/taxpub"><tp:treatment-meta><mixed-citation publication-type="journal"><person-group><name><surname>Verloove</surname><given-names>Filip</given-names></name></person-group><article-title>New records in vascular plants alien to Tenerife (Spain, Canary Islands)</article-title><source>Biodivers Data J</source><day>26</day><month>4</month><year>2021</year><volume>9</volume><pub-id pub-id-type="doi">10.3897/BDJ.9.e62878</pub-id></mixed-citation></tp:treatment-meta><tp:nomenclature><tp:taxon-name><object-id xmlns:xlink="http://www.w3.org/1999/xlink" content-type="arpha" xlink:type="simple">85DB487E-DE62-59A2-B674-0B1D20E7A10D</object-id><tp:taxon-name-part taxon-name-part-type="genus">Urochloa</tp:taxon-name-part> <tp:taxon-name-part taxon-name-part-type="species">subquadripara</tp:taxon-name-part></tp:taxon-name><tp:taxon-authority>(Trin.) R.D. Webster, 1987.</tp:taxon-authority><tp:nomenclature-citation-list><tp:nomenclature-citation><tp:taxon-name><object-id xmlns:xlink="http://www.w3.org/1999/xlink" content-type="arpha" xlink:type="simple">85DB487E-DE62-59A2-B674-0B1D20E7A10D</object-id><tp:taxon-name-part taxon-name-part-type="genus">Urochloa</tp:taxon-name-part> <tp:taxon-name-part taxon-name-part-type="species">subquadripara</tp:taxon-name-part></tp:taxon-name><comment>Austral. <tp:taxon-name><tp:taxon-name-part taxon-name-part-type="tribe">Paniceae</tp:taxon-name-part></tp:taxon-name> 252. 1987.</comment></tp:nomenclature-citation></tp:nomenclature-citation-list></tp:nomenclature><tp:treatment-sec sec-type="Distribution"><title>Distribution</title><p>TENERIFE: Arona, Palm-Mar, Calle Estornino, plantation weed, scattered individuals, 18.12.2018, <italic>F. Verloove</italic> 13428 (BR). <ext-link xmlns:xlink="http://www.w3.org/1999/xlink" ext-link-type="uri" xlink:href="https://observation.org/observation/205286784/" xlink:type="simple">https://observation.org/observation/205286784/</ext-link></p></tp:treatment-sec><tp:treatment-sec sec-type="Notes"><title>Notes</title><p><italic><tp:taxon-name><tp:taxon-name-part taxon-name-part-type="genus" reg="Urochloa">Urochloa</tp:taxon-name-part> <tp:taxon-name-part taxon-name-part-type="species" reg="subquadripara">subquadripara</tp:taxon-name-part></tp:taxon-name></italic> is probably native to tropical Asia and Australia. It has been introduced into the tropics worldwide and naturalised in many parts of them, often as an undesirable weed. It was recently reported for the first time from the Canary Islands. In La Palma, the species is naturalised very locally in an irrigated lawn (<xref ref-type="bibr" rid="B6509407">Otto and Verloove 2020</xref>).</p><p>In December 2018, it was found as a weed in an ornamental plantation in Palm-Mar in Tenerife.</p></tp:treatment-sec><ref-list><ref id="B6509407"><element-citation xmlns:xlink="http://www.w3.org/1999/xlink" publication-type="article" xlink:type="simple"><person-group person-group-type="author"><name name-style="western"><surname>Otto</surname><given-names>R</given-names></name><name name-style="western"><surname>Verloove</surname><given-names>F</given-names></name></person-group><year>2020</year><article-title>New xenophytes from La Palma (Canary Islands, Spain), with emphasis on naturalized and (potentially) invasive species – Part 3</article-title><source>Collectanea Botanica</source><volume>39</volume><pub-id pub-id-type="doi">10.3989/collectbot.2020.v39.002</pub-id></element-citation></ref></ref-list></tp:taxon-treatment>
