# Supplementary material for: New records in vascular plants alien to Tenerife (Spain, Canary Islands)
Source: Biodivers Data J. 2021 Apr 26;9:e62878. doi: 10.3897/BDJ.9.e62878 (PMC8093187; doi:10.3897/BDJ.9.e62878)
Supplement: XML Treatment for Wigandia kunthii [file BDJ.9.e62878-treatment28.xml]

<!DOCTYPE tp:taxon-treatment
  PUBLIC "-//TaxonX//DTD Taxonomic Treatment Publishing DTD v0 20100105//EN" "tax-treatment-NSO.dtd">
<tp:taxon-treatment xmlns:tp="http://www.plazi.org/taxpub"><tp:treatment-meta><mixed-citation publication-type="journal"><person-group><name><surname>Verloove</surname><given-names>Filip</given-names></name></person-group><article-title>New records in vascular plants alien to Tenerife (Spain, Canary Islands)</article-title><source>Biodivers Data J</source><day>26</day><month>4</month><year>2021</year><volume>9</volume><pub-id pub-id-type="doi">10.3897/BDJ.9.e62878</pub-id></mixed-citation></tp:treatment-meta><tp:nomenclature><tp:taxon-name><object-id xmlns:xlink="http://www.w3.org/1999/xlink" content-type="arpha" xlink:type="simple">08F77B2E-A75D-5E1B-8C8E-CD3AB2E350BA</object-id><tp:taxon-name-part taxon-name-part-type="genus">Wigandia</tp:taxon-name-part> <tp:taxon-name-part taxon-name-part-type="species">kunthii</tp:taxon-name-part></tp:taxon-name><tp:taxon-authority>Choisy, 1833.</tp:taxon-authority><tp:nomenclature-citation-list><tp:nomenclature-citation><tp:taxon-name><object-id xmlns:xlink="http://www.w3.org/1999/xlink" content-type="arpha" xlink:type="simple">08F77B2E-A75D-5E1B-8C8E-CD3AB2E350BA</object-id><tp:taxon-name-part taxon-name-part-type="genus">Wigandia</tp:taxon-name-part> <tp:taxon-name-part taxon-name-part-type="species">kunthii</tp:taxon-name-part></tp:taxon-name><comment>Mém. Soc. Phys. Genève 6: 116. 1833.</comment></tp:nomenclature-citation><tp:nomenclature-citation><tp:taxon-name><object-id xmlns:xlink="http://www.w3.org/1999/xlink" content-type="arpha" xlink:type="simple">08F77B2E-A75D-5E1B-8C8E-CD3AB2E350BA</object-id><tp:taxon-name-part taxon-name-part-type="genus">Wigandia</tp:taxon-name-part> <tp:taxon-name-part taxon-name-part-type="species">kunthii</tp:taxon-name-part></tp:taxon-name><comment>Syn. (?): <italic><tp:taxon-name><tp:taxon-name-part taxon-name-part-type="genus" reg="Wigandia">W.</tp:taxon-name-part> <tp:taxon-name-part taxon-name-part-type="species" reg="urens">urens</tp:taxon-name-part></tp:taxon-name></italic> (Ruiz &amp; Pav.) Kunth, Nov. Gen. Sp. (quarto ed.) 3: 127. 1818 [1819].</comment></tp:nomenclature-citation></tp:nomenclature-citation-list></tp:nomenclature><tp:treatment-sec sec-type="Distribution"><title>Distribution</title><p>TENERIFE: Los Silos, Barranco de Las Guardias, close to TF 42, roadside, 18.11.2016, <italic>F. Verloove</italic> 12689 (BR). <ext-link xmlns:xlink="http://www.w3.org/1999/xlink" ext-link-type="uri" xlink:href="https://observation.org/observation/205287066/" xlink:type="simple">https://observation.org/observation/205287066/</ext-link></p></tp:treatment-sec><tp:treatment-sec sec-type="Notes"><title>Notes</title><p>This species, a native of the Caribbean and Central America, is sometimes grown as an ornamental, just like <italic><tp:taxon-name><tp:taxon-name-part taxon-name-part-type="genus" reg="Wigandia">Wigandia</tp:taxon-name-part> <tp:taxon-name-part taxon-name-part-type="species" reg="caracasana">caracasana</tp:taxon-name-part></tp:taxon-name></italic> Kunth. The latter is locally naturalised in the northern parts of Tenerife, especially near Puerto de la Cruz. It is increasing lately. <italic><tp:taxon-name><tp:taxon-name-part taxon-name-part-type="genus" reg="Wigandia">W.</tp:taxon-name-part> <tp:taxon-name-part taxon-name-part-type="species" reg="kunthii">kunthii</tp:taxon-name-part></tp:taxon-name></italic> was also recorded in Tenerife in 2016, apparently for the first time in the Canary Islands. A small colony, consisting of few individuals, is naturalised in the valley of Barranco de Las Guardias, in Los Silos.</p><p><italic><tp:taxon-name><tp:taxon-name-part taxon-name-part-type="genus" reg="Wigandia">Wigandia</tp:taxon-name-part> <tp:taxon-name-part taxon-name-part-type="species" reg="kunthii">kunthii</tp:taxon-name-part></tp:taxon-name></italic> is much reminiscent of <italic><tp:taxon-name><tp:taxon-name-part taxon-name-part-type="genus" reg="Wigandia">W.</tp:taxon-name-part> <tp:taxon-name-part taxon-name-part-type="species" reg="caracasana">caracasana</tp:taxon-name-part></tp:taxon-name></italic>. Both mostly differ in the type of indumentum: the former is a shaggy-strigous plant, with pungent stinging long bristles up to 4 mm long and green lower leaf surfaces, whereas the latter has a shorter, glandular-viscid pubescence and paler lower leaf surfaces (<xref ref-type="bibr" rid="B6508939">Anonymous 2015</xref>). Although strikingly different in leaf indumentum, plants with more or less intermediate characters have been observed in Puerto de la Cruz. It is unclear whether these represent hybrids or rather indicate a weak separation between these two species.</p><p><italic><tp:taxon-name><tp:taxon-name-part taxon-name-part-type="genus" reg="Wigandia">Wigandia</tp:taxon-name-part> <tp:taxon-name-part taxon-name-part-type="species" reg="kunthii">kunthii</tp:taxon-name-part></tp:taxon-name></italic> is sometimes considered conspecific with the Peruvian species <italic><tp:taxon-name><tp:taxon-name-part taxon-name-part-type="genus" reg="Wigandia">W.</tp:taxon-name-part> <tp:taxon-name-part taxon-name-part-type="species" reg="urens">urens</tp:taxon-name-part></tp:taxon-name></italic> (Ruiz &amp; Pav.) Kunth. These two species have the characteristic stinging hairs in common, hence the specific epithet of the latter (‘<tp:taxon-name><tp:taxon-name-part taxon-name-part-type="genus" reg="Wigandia"/><tp:taxon-name-part taxon-name-part-type="species" reg="urens">urens</tp:taxon-name-part></tp:taxon-name>’).</p><p>According to <xref ref-type="bibr" rid="B6508939">Anonymous (2015)</xref>, <italic><tp:taxon-name><tp:taxon-name-part taxon-name-part-type="genus" reg="Wigandia">Wigandia</tp:taxon-name-part> <tp:taxon-name-part taxon-name-part-type="species" reg="kunthii">kunthii</tp:taxon-name-part></tp:taxon-name></italic> is the most widely naturalised species of the genus. In Italy, both are locally naturalised, like in Tenerife.</p></tp:treatment-sec><ref-list><ref id="B6508939"><element-citation xmlns:xlink="http://www.w3.org/1999/xlink" publication-type="chapter" xlink:type="simple"><person-group person-group-type="author"><name name-style="western"><surname>Cecchi</surname><given-names>L</given-names></name><name name-style="western"><surname>Selvi</surname><given-names>F</given-names></name></person-group><year>2015</year><chapter-title><tp:taxon-name>
              <tp:taxon-name-part taxon-name-part-type="family">Hydrophyllaceae</tp:taxon-name-part>
            </tp:taxon-name></chapter-title><person-group person-group-type="editor"><anonymous/></person-group><source>Flora Critica d’Italia</source><publisher-name>Fondazione per la Flora Italiana</publisher-name><publisher-loc>Firenze</publisher-loc><size units="page">20</size><uri xlink:type="simple">http://floraitaliana.it/Media?c=f88bb76b-e545-49e2-9b69-b4bc938a6599</uri></element-citation></ref></ref-list></tp:taxon-treatment>
