# Supplementary material for: New records in vascular plants alien to Tenerife (Spain, Canary Islands)
Source: Biodivers Data J. 2021 Apr 26;9:e62878. doi: 10.3897/BDJ.9.e62878 (PMC8093187; doi:10.3897/BDJ.9.e62878)
Supplement: XML Treatment for Balanites aegyptiaca [file BDJ.9.e62878-treatment29.xml]

<!DOCTYPE tp:taxon-treatment
  PUBLIC "-//TaxonX//DTD Taxonomic Treatment Publishing DTD v0 20100105//EN" "tax-treatment-NSO.dtd">
<tp:taxon-treatment xmlns:tp="http://www.plazi.org/taxpub"><tp:treatment-meta><mixed-citation publication-type="journal"><person-group><name><surname>Verloove</surname><given-names>Filip</given-names></name></person-group><article-title>New records in vascular plants alien to Tenerife (Spain, Canary Islands)</article-title><source>Biodivers Data J</source><day>26</day><month>4</month><year>2021</year><volume>9</volume><pub-id pub-id-type="doi">10.3897/BDJ.9.e62878</pub-id></mixed-citation></tp:treatment-meta><tp:nomenclature><tp:taxon-name><object-id xmlns:xlink="http://www.w3.org/1999/xlink" content-type="arpha" xlink:type="simple">4A3DFE42-7F7D-55BA-9C7D-4A1C6D800263</object-id><tp:taxon-name-part taxon-name-part-type="genus">Balanites</tp:taxon-name-part> <tp:taxon-name-part taxon-name-part-type="species">aegyptiaca</tp:taxon-name-part></tp:taxon-name><tp:taxon-authority>Delile, 1813</tp:taxon-authority><tp:nomenclature-citation-list><tp:nomenclature-citation><tp:taxon-name><object-id xmlns:xlink="http://www.w3.org/1999/xlink" content-type="arpha" xlink:type="simple">4A3DFE42-7F7D-55BA-9C7D-4A1C6D800263</object-id><tp:taxon-name-part taxon-name-part-type="genus">Balanites</tp:taxon-name-part> <tp:taxon-name-part taxon-name-part-type="species">aegyptiaca</tp:taxon-name-part></tp:taxon-name><comment>Descr. Egypte, Hist. Nat. 2: 221. 1813.</comment></tp:nomenclature-citation></tp:nomenclature-citation-list></tp:nomenclature><tp:treatment-sec sec-type="Distribution"><title>Distribution</title><p>TENERIFE: Arona (Guargacho), Calle Guayadeque, vacant lot in village, bare open ground, a single self-sown individual (not seen planted in the area), 24.06.2016, <italic>F. Verloove</italic> 12504 (BR). <ext-link xmlns:xlink="http://www.w3.org/1999/xlink" ext-link-type="uri" xlink:href="https://observation.org/observation/204907350/" xlink:type="simple">https://observation.org/observation/204907350/</ext-link></p></tp:treatment-sec><tp:treatment-sec sec-type="Notes"><title>Notes</title><p><italic><tp:taxon-name><tp:taxon-name-part taxon-name-part-type="genus" reg="Balanites">Balanites</tp:taxon-name-part> <tp:taxon-name-part taxon-name-part-type="species" reg="aegyptiaca">aegyptiaca</tp:taxon-name-part></tp:taxon-name></italic> is a small tree, native to much of Africa and parts of the Middle East. It naturally occurs in Morocco, relatively near to the Canary Islands. It is sometimes grown for its edible fruit or, less often, as a medicinal plant.</p><p>In 2011, a single young individual of this species was found near to the port area in Los Cristianos in Tenerife (<xref ref-type="bibr" rid="B6509557">Sánchez de Lorenzo Cáceres 2012</xref>). The species was most likely introduced by African immigrants. In the intervening years, the same individual was also repeatedly seen by us.</p><p>In 2016, a further young individual of <italic><tp:taxon-name><tp:taxon-name-part taxon-name-part-type="genus" reg="Balanites">Balanites</tp:taxon-name-part> <tp:taxon-name-part taxon-name-part-type="species" reg="aegyptiaca">aegyptiaca</tp:taxon-name-part></tp:taxon-name></italic> was observed on rough ground in another village in the southern part of Tenerife, Guargacho. The introduction vector in this locality is unknown.</p></tp:treatment-sec><ref-list><ref id="B6509557"><element-citation xmlns:xlink="http://www.w3.org/1999/xlink" publication-type="article" xlink:type="simple"><person-group person-group-type="author"><name name-style="western"><surname>Sánchez de Lorenzo Cáceres</surname><given-names>JM</given-names></name></person-group><year>2012</year><article-title>Sobre la presencia de <italic><tp:taxon-name><tp:taxon-name-part taxon-name-part-type="genus" reg="Balanites">Balanites</tp:taxon-name-part> <tp:taxon-name-part taxon-name-part-type="species" reg="aegyptiaca">aegyptiaca</tp:taxon-name-part></tp:taxon-name></italic> (L.) Del. (<tp:taxon-name><tp:taxon-name-part taxon-name-part-type="family">Zygophyllaceae</tp:taxon-name-part></tp:taxon-name>) en Tenerife, Islas Canarias</article-title><source>Bouteloua</source><volume>10</volume><fpage>82</fpage><lpage>84</lpage></element-citation></ref></ref-list></tp:taxon-treatment>
