# Supplementary material for: New records in vascular plants alien to Tenerife (Spain, Canary Islands)
Source: Biodivers Data J. 2021 Apr 26;9:e62878. doi: 10.3897/BDJ.9.e62878 (PMC8093187; doi:10.3897/BDJ.9.e62878)
Supplement: XML Treatment for Callistemon viminalis [file BDJ.9.e62878-treatment30.xml]

<!DOCTYPE tp:taxon-treatment
  PUBLIC "-//TaxonX//DTD Taxonomic Treatment Publishing DTD v0 20100105//EN" "tax-treatment-NSO.dtd">
<tp:taxon-treatment xmlns:tp="http://www.plazi.org/taxpub"><tp:treatment-meta><mixed-citation publication-type="journal"><person-group><name><surname>Verloove</surname><given-names>Filip</given-names></name></person-group><article-title>New records in vascular plants alien to Tenerife (Spain, Canary Islands)</article-title><source>Biodivers Data J</source><day>26</day><month>4</month><year>2021</year><volume>9</volume><pub-id pub-id-type="doi">10.3897/BDJ.9.e62878</pub-id></mixed-citation></tp:treatment-meta><tp:nomenclature><tp:taxon-name><object-id xmlns:xlink="http://www.w3.org/1999/xlink" content-type="arpha" xlink:type="simple">88E2E814-77F4-5A07-9B0D-6DE907827810</object-id><tp:taxon-name-part taxon-name-part-type="genus">Callistemon</tp:taxon-name-part> <tp:taxon-name-part taxon-name-part-type="species">viminalis</tp:taxon-name-part></tp:taxon-name><tp:taxon-authority>(Gaertn.) Cheel, 1830.</tp:taxon-authority><tp:nomenclature-citation-list><tp:nomenclature-citation><tp:taxon-name><object-id xmlns:xlink="http://www.w3.org/1999/xlink" content-type="arpha" xlink:type="simple">88E2E814-77F4-5A07-9B0D-6DE907827810</object-id><tp:taxon-name-part taxon-name-part-type="genus">Callistemon</tp:taxon-name-part> <tp:taxon-name-part taxon-name-part-type="species">viminalis</tp:taxon-name-part></tp:taxon-name><comment>Hort. Brit. 197. 1830.</comment></tp:nomenclature-citation></tp:nomenclature-citation-list></tp:nomenclature><tp:treatment-sec sec-type="Distribution"><title>Distribution</title><p>TENERIFE: Arona, Cho, TF-655 between Guaza and Las Chafiras, roadside, crack in concrete, a single self-sown shrub, 19.01.2019, <italic>F. Verloove</italic> 13436 (BR); Santa Cruz de Tenerife, Tabaiba Baja, Av. Maritima, foot of steep rock, at least five individuals, self-sown, 20.12.2019, <italic>F. Verloove</italic> 13737 (BR). <ext-link xmlns:xlink="http://www.w3.org/1999/xlink" ext-link-type="uri" xlink:href="https://observation.org/observation/205287115/" xlink:type="simple">https://observation.org/observation/205287115/</ext-link>; <ext-link xmlns:xlink="http://www.w3.org/1999/xlink" ext-link-type="uri" xlink:href="https://observation.org/observation/205287128/" xlink:type="simple">https://observation.org/observation/205287128/</ext-link></p></tp:treatment-sec><tp:treatment-sec sec-type="Notes"><title>Notes</title><p>This Australian ornamental shrub was recently reported for the first time in the wild from the Canary Islands (Gran Canaria and Tenerife) (<xref ref-type="bibr" rid="B6509982">Verloove 2017</xref>). Since then, it was repeatedly observed again, especially in Gran Canaria and a future, local naturalisation seems inevitable. <italic><tp:taxon-name><tp:taxon-name-part taxon-name-part-type="genus" reg="Callistemon">Callistemon</tp:taxon-name-part> <tp:taxon-name-part taxon-name-part-type="species" reg="viminalis">viminalis</tp:taxon-name-part></tp:taxon-name></italic> produces large quantities of very tiny seeds that are easily wind-dispersed. Wherever germination conditions are suitable, the species can reproduce from seed, for instance, in barrancos close to urbanisations.</p><p>In recent years, it was recorded again in two new localities in Tenerife.</p></tp:treatment-sec><ref-list><ref id="B6509982"><element-citation xmlns:xlink="http://www.w3.org/1999/xlink" publication-type="article" xlink:type="simple"><person-group person-group-type="author"><name name-style="western"><surname>Verloove</surname><given-names>F</given-names></name></person-group><year>2017</year><article-title>New xenophytes from the Canary Islands (Gran Canaria and Tenerife; Spain)</article-title><source>Acta Botanica Croatica</source><volume>76</volume><issue>2</issue><fpage>120</fpage><lpage>131</lpage><pub-id pub-id-type="doi">10.1515/botcro-2017-0013</pub-id></element-citation></ref></ref-list></tp:taxon-treatment>
