# Supplementary material for: New records in vascular plants alien to Tenerife (Spain, Canary Islands)
Source: Biodivers Data J. 2021 Apr 26;9:e62878. doi: 10.3897/BDJ.9.e62878 (PMC8093187; doi:10.3897/BDJ.9.e62878)
Supplement: XML Treatment for Grevillea robusta [file BDJ.9.e62878-treatment31.xml]

<!DOCTYPE tp:taxon-treatment
  PUBLIC "-//TaxonX//DTD Taxonomic Treatment Publishing DTD v0 20100105//EN" "tax-treatment-NSO.dtd">
<tp:taxon-treatment xmlns:tp="http://www.plazi.org/taxpub"><tp:treatment-meta><mixed-citation publication-type="journal"><person-group><name><surname>Verloove</surname><given-names>Filip</given-names></name></person-group><article-title>New records in vascular plants alien to Tenerife (Spain, Canary Islands)</article-title><source>Biodivers Data J</source><day>26</day><month>4</month><year>2021</year><volume>9</volume><pub-id pub-id-type="doi">10.3897/BDJ.9.e62878</pub-id></mixed-citation></tp:treatment-meta><tp:nomenclature><tp:taxon-name><object-id xmlns:xlink="http://www.w3.org/1999/xlink" content-type="arpha" xlink:type="simple">F4C6E9B3-46E2-5A30-9CA6-FC3E370C14F2</object-id><tp:taxon-name-part taxon-name-part-type="genus">Grevillea</tp:taxon-name-part> <tp:taxon-name-part taxon-name-part-type="species">robusta</tp:taxon-name-part></tp:taxon-name><tp:taxon-authority>A. Cunn. ex R.Br., 1830</tp:taxon-authority><tp:nomenclature-citation-list><tp:nomenclature-citation><tp:taxon-name><object-id xmlns:xlink="http://www.w3.org/1999/xlink" content-type="arpha" xlink:type="simple">F4C6E9B3-46E2-5A30-9CA6-FC3E370C14F2</object-id><tp:taxon-name-part taxon-name-part-type="genus">Grevillea</tp:taxon-name-part> <tp:taxon-name-part taxon-name-part-type="species">robusta</tp:taxon-name-part></tp:taxon-name><comment>Suppl. Prodr. Fl. Nov. Holl.: 24. 1830.</comment></tp:nomenclature-citation></tp:nomenclature-citation-list></tp:nomenclature><tp:treatment-sec sec-type="Distribution"><title>Distribution</title><p>TENERIFE: Puerto de la Cruz, Barranco Martíanez, in the depth of the ravine, at least five self-sown, up to 300 cm tall saplings, 15.12.2019, <italic>F. Verloove</italic> 13734 (BR). <ext-link xmlns:xlink="http://www.w3.org/1999/xlink" ext-link-type="uri" xlink:href="https://observation.org/observation/205287159/" xlink:type="simple">https://observation.org/observation/205287159/</ext-link></p></tp:treatment-sec><tp:treatment-sec sec-type="Notes"><title>Notes</title><p>This Australian tree is much planted in the Canary Islands and sometimes seen self-sown in the immediate vicinity of planted individuals. It has been reported as such from Gran Canaria, La Palma and Tenerife (<xref ref-type="bibr" rid="B6510265">Kunkel 1976</xref>, <xref ref-type="bibr" rid="B6509388">Otto and Verloove 2016</xref>, <xref ref-type="bibr" rid="B6509982">Verloove 2017</xref>, <xref ref-type="bibr" rid="B6510274">Verloove et al. 2018</xref>). All these records were considered to be ephemeral.</p><p>However, in the Barranco Martíanez ravine in Puerto de la Cruz, an incipient naturalisation process was recently observed.</p></tp:treatment-sec><ref-list><ref id="B6510265"><element-citation xmlns:xlink="http://www.w3.org/1999/xlink" publication-type="article" xlink:type="simple"><person-group person-group-type="author"><name name-style="western"><surname>Kunkel</surname><given-names>G</given-names></name></person-group><year>1976</year><article-title>Excursions botaniques sur Ténériffe (Iles Canaries). Commentaire floristique</article-title><source>Saussurea</source><volume>7</volume><fpage>21</fpage><lpage>31</lpage></element-citation></ref><ref id="B6509388"><element-citation xmlns:xlink="http://www.w3.org/1999/xlink" publication-type="article" xlink:type="simple"><person-group person-group-type="author"><name name-style="western"><surname>Otto</surname><given-names>R</given-names></name><name name-style="western"><surname>Verloove</surname><given-names>F</given-names></name></person-group><year>2016</year><article-title>New xenophytes from La Palma (Canary Islands, Spain), with emphasis on naturalized and (potentially) invasive species</article-title><source>Collectanea Botanica</source><volume>35</volume><pub-id pub-id-type="doi">10.3989/collectbot.2016.v35.001</pub-id></element-citation></ref><ref id="B6509982"><element-citation xmlns:xlink="http://www.w3.org/1999/xlink" publication-type="article" xlink:type="simple"><person-group person-group-type="author"><name name-style="western"><surname>Verloove</surname><given-names>F</given-names></name></person-group><year>2017</year><article-title>New xenophytes from the Canary Islands (Gran Canaria and Tenerife; Spain)</article-title><source>Acta Botanica Croatica</source><volume>76</volume><issue>2</issue><fpage>120</fpage><lpage>131</lpage><pub-id pub-id-type="doi">10.1515/botcro-2017-0013</pub-id></element-citation></ref><ref id="B6510274"><element-citation xmlns:xlink="http://www.w3.org/1999/xlink" publication-type="article" xlink:type="simple"><person-group person-group-type="author"><name name-style="western"><surname>Verloove</surname><given-names>F</given-names></name><name name-style="western"><surname>Salas-Pascual</surname><given-names>M</given-names></name><name name-style="western"><surname>Marrero Rodríguez</surname><given-names>Á</given-names></name></person-group><year>2018</year><article-title>New records of alien plants for the flora of Gran Canaria (Canary Islands, Spain)</article-title><source>Flora Mediterranea</source><volume>28</volume><fpage>119</fpage><lpage>135</lpage><pub-id pub-id-type="doi">10.7320/FlMedit28.119</pub-id></element-citation></ref></ref-list></tp:taxon-treatment>
