# Supplementary material for: New records in vascular plants alien to Tenerife (Spain, Canary Islands)
Source: Biodivers Data J. 2021 Apr 26;9:e62878. doi: 10.3897/BDJ.9.e62878 (PMC8093187; doi:10.3897/BDJ.9.e62878)
Supplement: XML Treatment for Passiflora caerulea [file BDJ.9.e62878-treatment32.xml]

<!DOCTYPE tp:taxon-treatment
  PUBLIC "-//TaxonX//DTD Taxonomic Treatment Publishing DTD v0 20100105//EN" "tax-treatment-NSO.dtd">
<tp:taxon-treatment xmlns:tp="http://www.plazi.org/taxpub"><tp:treatment-meta><mixed-citation publication-type="journal"><person-group><name><surname>Verloove</surname><given-names>Filip</given-names></name></person-group><article-title>New records in vascular plants alien to Tenerife (Spain, Canary Islands)</article-title><source>Biodivers Data J</source><day>26</day><month>4</month><year>2021</year><volume>9</volume><pub-id pub-id-type="doi">10.3897/BDJ.9.e62878</pub-id></mixed-citation></tp:treatment-meta><tp:nomenclature><tp:taxon-name><object-id xmlns:xlink="http://www.w3.org/1999/xlink" content-type="arpha" xlink:type="simple">8757C6EB-7608-5E18-9211-DDA9A152139D</object-id><tp:taxon-name-part taxon-name-part-type="genus">Passiflora</tp:taxon-name-part> <tp:taxon-name-part taxon-name-part-type="species">caerulea</tp:taxon-name-part></tp:taxon-name><tp:taxon-authority>L., 1753</tp:taxon-authority><tp:nomenclature-citation-list><tp:nomenclature-citation><tp:taxon-name><object-id xmlns:xlink="http://www.w3.org/1999/xlink" content-type="arpha" xlink:type="simple">8757C6EB-7608-5E18-9211-DDA9A152139D</object-id><tp:taxon-name-part taxon-name-part-type="genus">Passiflora</tp:taxon-name-part> <tp:taxon-name-part taxon-name-part-type="species">caerulea</tp:taxon-name-part></tp:taxon-name><comment>Sp. Pl. 2: 959–960. 1753.</comment></tp:nomenclature-citation></tp:nomenclature-citation-list></tp:nomenclature><tp:treatment-sec sec-type="Distribution"><title>Distribution</title><p>TENERIFE: Santa Cruz de Tenerife, Barranco Santos close to La Ermita, dry riverbed, a single individual, 13.11.2016, <italic>F. Verloove</italic> 12690 (BR). <ext-link xmlns:xlink="http://www.w3.org/1999/xlink" ext-link-type="uri" xlink:href="https://observation.org/observation/205287176/" xlink:type="simple">https://observation.org/observation/205287176/</ext-link></p></tp:treatment-sec><tp:treatment-sec sec-type="Notes"><title>Notes</title><p>This South American species (Argentina, Brazil, Paraguay and Uruguay) is one of the most widely grown passion fruits. It easily escapes and subsequently naturalises. Although several species of this genus have been reported from the Canary Islands, <italic><tp:taxon-name><tp:taxon-name-part taxon-name-part-type="genus" reg="Passiflora">Passiflora</tp:taxon-name-part> <tp:taxon-name-part taxon-name-part-type="species" reg="caerulea">caerulea</tp:taxon-name-part></tp:taxon-name></italic> apparently is lacking in contemporary flora lists and databases (e.g. <xref ref-type="bibr" rid="B6456181">Acebes Ginovés et al. 2010</xref>). Its local escape, however, already was reported at the beginning of the 20<sup>th</sup> century. <xref ref-type="bibr" rid="B6509204">Lindinger (1926)</xref> found it in La Laguna where it was reproducing clonally and considered to be harmful. In recent times, its presence in this area was confirmed: the species was found in the dry river bed of the Santos ravine in Santa Cruz de Tenerife in November 2016.</p><p><italic><tp:taxon-name><tp:taxon-name-part taxon-name-part-type="genus" reg="Passiflora">Passiflora</tp:taxon-name-part> <tp:taxon-name-part taxon-name-part-type="species" reg="caerulea">caerulea</tp:taxon-name-part></tp:taxon-name></italic> is easily separated from the other species found as escapes in the Canary Islands, even at the vegetative stage, by its large, almost reniform stipules.</p></tp:treatment-sec><ref-list><ref id="B6456181"><element-citation xmlns:xlink="http://www.w3.org/1999/xlink" publication-type="chapter" xlink:type="simple"><person-group person-group-type="author"><name name-style="western"><surname>Acebes Ginovés</surname><given-names>J R</given-names></name><name name-style="western"><surname>León Arencibia</surname><given-names>M C</given-names></name><name name-style="western"><surname>Rodríguez Navarro</surname><given-names>M L</given-names></name><etal/></person-group><year>2010</year><chapter-title><tp:taxon-name><tp:taxon-name-part taxon-name-part-type="phylum">Pteridophyta</tp:taxon-name-part></tp:taxon-name>, <tp:taxon-name><tp:taxon-name-part taxon-name-part-type="phylum">Spermatophyta</tp:taxon-name-part></tp:taxon-name>.</chapter-title><person-group person-group-type="editor"><name name-style="western"><surname>Arechavaleta</surname><given-names>M.</given-names></name><name name-style="western"><surname>Rodríguez</surname><given-names>S.</given-names></name><name name-style="western"><surname>Zurita</surname><given-names>N.</given-names></name><name name-style="western"><surname>García</surname><given-names>A.</given-names></name></person-group><source>Lista de especies silvestres de Canarias. Hongos, plantas y animales terrestres.</source><publisher-name>Gobierno de Canarias</publisher-name><publisher-loc>La Laguna</publisher-loc><size units="page">119-172</size></element-citation></ref><ref id="B6509204"><element-citation xmlns:xlink="http://www.w3.org/1999/xlink" publication-type="article" xlink:type="simple"><person-group person-group-type="author"><name name-style="western"><surname>Lindinger</surname><given-names>KHL</given-names></name></person-group><year>1926</year><article-title>Beiträge zur Kenntnis von Vegetation und Flora der kanarischen Inseln</article-title><source>Abhandlungen aus dem Gebiet der Auslandskunde</source><volume>21</volume><fpage>142</fpage><lpage>350</lpage><uri xlink:type="simple">https://bibdigital.rjb.csic.es/records/item/15616-beitrage-zur-kenntnis-von-vegetation-und-flora-der-kanarischen-inseln?offset=8</uri></element-citation></ref></ref-list></tp:taxon-treatment>
